# Supplementary material for: Decreasing extents of Archean serpentinization contributed to the rise of an oxidized atmosphere
Source: Nat Commun. 2021 Dec 20;12:7341. doi: 10.1038/s41467-021-27589-7 (PMC8688491; doi:10.1038/s41467-021-27589-7)
Supplement: Supplementary file 3 — Source Data [file 41467_2021_27589_MOESM3_ESM.xlsx]

## Sheet: TableS1
Table S1. Composition of rocks used in the model. All units in wt% calculated on an anhydrous basis.
Rock #	MgO	SiO2	FeO	CaO	Na2O	Al2O3	K2O	Precompiled File*	Unique ID*
1	3.67078	47.7816	11.9628	19.3792	1.11764	15.893	0.194818	komatiite	162330
2	3.95134	51.8743	10.2776	12.185	2.49286	19.1878	0.0310315	komatiite	194236
3	4.22299	54.3225	17.0177	6.65409	4.04485	13.2767	0.461071	komatiite	401927
4	4.33057	43.4397	19.4618	11.0429	1.48477	20.1578	0.082487	komatiite	184161
5	4.36451	54.2727	10.3077	12.0721	4.02402	14.8579	0.101116	komatiite	28711-T-2
6	4.42633	53.766	14.5894	8.01692	4.10648	14.8886	0.206356	komatiite	194232
7	5.13242	54.4036	6.3642	6.98009	4.82447	22.172	0.123178	komatiite	193161
8	5.58236	65.091	13.2266	0.230314	0.28515	14.8607	0.723843	komatiite	33093-K2
9	5.5751	56.5505	11.9817	11.0756	1.84415	12.7918	0.181217	komatiite	194235
10	5.45155	53.2709	13.5055	10.2551	2.68463	14.6986	0.133717	komatiite	190188
11	5.45239	59.2805	9.49034	8.92115	2.67946	13.9997	0.176554	komatiite	1546383
12	5.52366	52.1393	9.91782	13.6285	2.58115	15.5902	0.619476	komatiite	162329
13	5.50399	59.7502	9.34598	8.31343	2.95566	14.0054	0.125328	komatiite	1546382
14	5.52294	54.2169	12.9421	10.3299	2.76147	13.8176	0.409107	komatiite	194240
15	5.8826	51.5574	6.1323	12.6328	5.86144	17.669	0.264505	komatiite	183859
16	5.8309	55.706	11.8076	11.6618	2.55102	12.2865	0.156185	komatiite	199325
17	5.92948	49.5594	13.0479	11.1306	3.0981	16.9267	0.307759	komatiite	194103
18	6.01205	56.9009	9.95465	10.8363	2.07348	14.0247	0.197971	komatiite	1546379
19	6.29303	56.9277	11.1015	7.68072	3.679	14.2642	0.0537866	komatiite	186796
20	6.21105	53.2076	13.6214	9.35323	2.6918	14.6635	0.251375	komatiite	162325
21	6.11919	57.5855	9.65264	10.0409	2.0187	14.3622	0.220795	komatiite	1546385
22	6.12365	57.8391	9.58181	9.42664	2.6424	14.2606	0.125828	komatiite	1546381
23	6.33005	53.4151	10.7147	10.4868	3.89298	14.5697	0.590805	komatiite	186793
24	6.24805	53.1084	6.56045	11.7672	3.06154	19.1607	0.0937207	komatiite	434596
25	6.28329	54.8227	11.027	8.05176	4.94133	14.6679	0.205975	komatiite	425669
26	6.22584	57.3092	9.67818	9.96135	2.24967	14.377	0.198808	komatiite	1546380
27	6.3924	52.5944	10.787	9.81207	3.39889	16.7554	0.259854	komatiite	194241
28	6.3237	56.9029	9.68517	10.2941	2.03188	14.5445	0.217701	komatiite	1546384
29	6.21037	60.765	12.2094	10.1661	0.744841	9.7232	0.181178	komatiite	1127663
30	6.43629	50.2198	18.7444	12.4039	2.50995	9.6232	0.0624883	komatiite	28646-J26
31	6.64651	53.0649	13.0915	9.64816	3.19461	13.7969	0.557449	komatiite	186794
32	6.3877	62.8226	6.73953	5.32309	4.82626	13.7184	0.182506	komatiite	166922
33	6.49351	54.7397	12.0155	8.89662	3.69158	13.6824	0.480622	komatiite	185129
34	6.83299	51.141	14.6196	10.622	2.39474	14.0491	0.340585	komatiite	380410
35	6.76904	55.2178	7.69874	9.42233	2.39214	16.7555	1.74449	komatiite	28509-5088
36	6.86617	51.6231	14.3524	10.4894	3.0845	13.426	0.15845	komatiite	184159
37	6.63541	53.3483	9.84609	10.794	3.93436	15.3297	0.112119	komatiite	185126
38	6.56795	57.6911	9.55979	6.03405	3.58618	15.0599	1.50096	komatiite	177020
39	6.7569	50.8053	11.1998	12.6499	2.07746	16.4551	0.0555361	komatiite	28711-T12
40	7.13899	55.7058	11.7793	12.1147	0	13.0882	0.173067	komatiite	199329
41	7.3295	41.0651	17.3273	14.8251	0.0110717	19.3977	0.044287	komatiite	186797
42	6.76876	58.6626	5.73762	7.90199	5.45176	15.171	0.306279	komatiite	194234
43	6.92913	50.5743	11.6276	13.2028	2.26809	15.242	0.156061	komatiite	184160
44	6.78114	45.6434	16.8018	16.816	0.486539	13.2683	0.202725	komatiite	502276
45	6.83272	54.9163	10.2684	13.1665	3.65566	10.2949	0.865545	komatiite	163071
46	6.80389	57.4934	10.2109	6.47942	3.95457	14.6826	0.375177	komatiite	177094
47	7.44887	48.7621	12.2497	17.0075	0	14.5318	0	komatiite	275991
48	7.09292	68.4669	7.65022	5.99858	2.26973	8.4811	0.040531	komatiite	177087
49	7.1949	54.2144	10.3669	13.4702	3.4964	10.378	0.879152	komatiite	163069
50	7.26787	54.4632	10.8386	9.38809	3.0682	14.2707	0.703342	komatiite	163083
51	7.44954	48.1164	13.061	12.226	2.32086	16.505	0.32119	komatiite	194105
52	7.55034	51.8037	13.685	10.2768	2.67408	13.8423	0.167785	komatiite	199328
53	7.41499	52.0791	13.4474	9.86276	2.43753	14.451	0.307251	komatiite	28652-P9-105
54	7.46407	51.8891	12.8439	9.76386	3.30595	14.4559	0.277207	komatiite	28652-P9-106
55	7.33668	70.0503	6.42211	6.46231	1.26633	7.48744	0.974874	komatiite	1127684
56	7.41491	52.0665	13.4522	9.86629	2.44125	14.455	0.30389	komatiite	873419
57	7.56614	51.1566	10.2695	11.6124	4.46949	14.7091	0.216765	komatiite	502275
58	7.54139	54.3225	7.69467	16.6667	1.8598	11.2405	0.674433	komatiite	1348432
59	7.46434	55.2623	9.70264	13.7602	2.54855	10.446	0.81594	komatiite	163079
60	7.83601	53.4938	10.9934	11.2839	1.8493	14.5227	0.020896	komatiite	246877
61	7.67578	52.5944	12.4041	9.00624	2.78375	14.5226	1.0132	komatiite	178827
62	7.65619	49.6121	7.45202	16.5374	1.63332	17.0478	0.0612495	komatiite	193164
63	7.68521	53.8682	11.0872	9.99078	2.29532	14.3047	0.768521	komatiite	156597
64	7.68129	53.2372	10.2895	10.7804	3.16048	14.7591	0.0920528	komatiite	28705-P9-131
65	7.74101	56.1644	9.91612	10.1706	1.57765	14.0832	0.347083	komatiite	1546386
66	7.91471	53.5653	12.0297	7.83118	2.58951	15.4535	0.616053	komatiite	162328
67	8.12513	50.8221	10.9652	14.6274	1.388	13.9868	0.0854153	komatiite	275990
68	7.95596	54.6946	11.0407	8.37142	5.38014	12.526	0.0311591	komatiite	182840
69	7.7608	52.2109	12.7289	10.1386	1.56835	15.4103	0.182131	komatiite	873418
70	7.87724	52.7877	11.8261	8.46036	4.72634	14.1176	0.204604	komatiite	175243
71	8.19002	55.2852	11.2206	7.13087	5.98784	12.1854	0	komatiite	182834
72	8.19081	49.557	11.972	15.0422	1.15393	13.9089	0.175149	komatiite	199332
73	8.3944	45.7627	24.6299	14.1491	0.137267	6.78943	0.137267	komatiite	28646-S27
74	8.36367	52.6683	10.1009	8.18683	2.60064	15.8431	2.23655	komatiite	186761
75	8.32748	51.9279	10.8361	11.5923	2.64496	14.5163	0.154978	komatiite	194233
76	8.43047	51.8318	9.99167	5.93256	3.74688	19.9833	0.0832639	komatiite	193162
77	8.52745	49.0849	12.916	12.1672	2.57903	14.5591	0.166389	komatiite	199327
78	8.42596	47.4974	12.1792	11.0533	2.29892	18.3093	0.23605	komatiite	184158
79	8.4203	54.8399	10.2246	12.358	1.06924	12.9954	0.0925308	komatiite	1546356
80	8.94175	50.4185	13.0356	11.9582	2.44551	13.0356	0.16483	komatiite	426563
81	8.53596	53.5447	10.6597	8.12558	4.79122	14.2095	0.133374	komatiite	175261
82	8.47784	52.1144	10.5669	11.9866	1.40959	15.3636	0.0811277	komatiite	185127
83	8.65474	53.1899	11.7051	8.6961	2.62641	14.0627	1.06504	komatiite	186795
84	8.71464	53.3798	9.297	12.8952	1.92388	13.6855	0.103993	komatiite	194238
85	8.65506	54.1972	8.7581	10.7158	2.88502	14.7342	0.0546093	komatiite	434616
86	8.54284	51.6638	8.13603	13.933	1.92214	15.7636	0.0386462	komatiite	434654
87	8.73367	49.8162	17.6377	13.6457	1.91081	8.1625	0.0934638	komatiite	28646-S31
88	8.53301	60.2164	6.68284	11.2223	4.89334	8.31059	0.141543	komatiite	155426
89	8.74007	58.0951	7.3883	6.35641	5.2007	14.1368	0.0825508	komatiite	426316
90	9.05785	52.08	11.0149	13.5814	2.04256	12.0843	0.139023	komatiite	199333
91	8.55879	53.3139	8.87056	9.17228	1.7902	16.2426	2.05169	komatiite	177014
92	8.99303	50.8972	10.9457	9.6369	3.38822	15.1678	0.971079	komatiite	381998
93	8.86602	54.88	11.5581	12.4727	2.12036	9.9366	0.166303	komatiite	194231
94	8.73416	52.8243	11.8095	12.9274	2.88411	10.2171	0.603414	komatiite	163081
95	8.60074	52.9625	8.83211	9.61674	2.44442	15.8737	1.66985	komatiite	177013
96	8.682	62.8305	8.00324	7.58788	1.61078	10.0091	1.27647	komatiite	1127685
97	8.7765	51.5364	8.87855	13.2668	1.71448	15.8181	0.0091847	komatiite	434604
98	8.86057	52.7759	10.2218	9.21744	3.87459	14.7948	0.254907	komatiite	194244
99	8.87153	43.7472	11.7324	17.0411	0.763033	17.7736	0.0712164	komatiite	502265
100	9.03826	56.1737	11.6339	13.2472	0.403309	9.38987	0.113754	komatiite	166481
101	8.95438	54.3239	10.9096	11.6438	1.15407	12.87	0.144259	komatiite	1546355
102	8.94145	53.4455	7.82377	13.0058	1.82893	14.8347	0.119897	komatiite	434609
103	9.07609	51.053	7.63217	14.0267	1.90804	16.2957	0.008251	komatiite	434637
104	9.12484	51.5346	13.0651	12.1319	2.64413	11.1987	0.300705	komatiite	199330
105	9.11464	56.2415	10.5315	7.45743	2.84832	13.4648	0.341799	komatiite	805079
106	8.96257	55.392	8.3587	12.0422	1.07428	14.0884	0.08185	komatiite	1546351
107	9.04723	53.5678	10.2126	10.9385	2.25925	13.4942	0.480474	komatiite	30148-91101
108	8.99412	56.52	11.1539	7.96999	2.83918	12.3504	0.172379	komatiite	177088
109	8.9462	56.7197	9.5406	8.29136	4.07012	12.3514	0.0805964	komatiite	177030
110	9.09072	53.4208	7.86501	12.87	1.9305	14.7086	0.1144	komatiite	434610
111	9.31424	49.7387	11.1227	16.4437	2.04892	11.2064	0.125444	komatiite	726806
112	9.26346	51.7846	10.9037	11.863	1.85682	14.2356	0.0928409	komatiite	275989
113	9.17918	50.7914	8.8732	13.4628	1.95822	15.7066	0.0285574	komatiite	434650
114	9.1848	54.9047	6.32731	11.9402	2.00024	15.6142	0.0285749	komatiite	434622
115	9.23361	52.3238	12.096	9.03868	4.06279	13.0502	0.194932	komatiite	175244
116	9.36973	50.4924	7.80811	13.9505	1.94682	16.345	0.0874508	komatiite	434638
117	9.16749	51.0324	7.63958	13.8531	1.87424	16.3996	0.0336141	komatiite	434643
118	9.30497	49.1996	11.9694	12.3309	0.39244	16.6787	0.123929	komatiite	168455
119	9.40894	56.7147	10.7352	11.769	1.90058	9.27318	0.198413	komatiite	166478
120	9.23531	52.0823	9.62224	11.6485	2.49465	14.1228	0.794216	komatiite	178830
121	9.18667	49.1745	11.5365	15.1828	0.172187	14.727	0.0202573	komatiite	177089
122	9.19214	56.6005	13.4643	9.1719	2.93582	8.29115	0.344199	komatiite	1127662
123	9.18471	51.7702	10.1457	9.74105	2.15456	14.8088	2.19502	komatiite	185128
124	9.25918	54.2528	9.23342	11.9969	1.10741	14.0374	0.112792	komatiite	1546353
125	9.43191	50.9945	8.60273	13.8887	2.02112	15.0289	0.0321307	komatiite	434644
126	9.38508	50.1705	7.46788	15.1748	1.38046	16.2256	0.195737	komatiite	194106
127	9.35392	55.6532	12.4821	9.38458	3.00552	9.50726	0.613371	komatiite	1127665
128	9.34055	54.41	11.5455	10.6472	2.87873	11.0147	0.163332	komatiite	163067
129	9.26958	48.607	16.8575	12.2885	1.43856	10.8297	0.709148	komatiite	177004
130	9.48987	53.3546	11.0853	9.35519	3.28416	13.1573	0.273507	komatiite	425670
131	9.64147	52.4656	10.6088	11.2501	1.68226	14.0889	0.262854	komatiite	275988
132	9.37979	51.4254	12.0057	10.6774	2.51354	13.6405	0.357617	komatiite	178826
133	9.30214	52.9716	9.95126	12.6893	2.42664	12.4062	0.252775	komatiite	194239
134	9.40119	49.4584	9.299	16.4521	1.22624	14.1018	0.0613121	komatiite	193163
135	9.46001	53.5488	12.3849	8.5089	3.43629	12.0065	0.654531	komatiite	1127676
136	9.60353	54.9069	11.0715	9.1477	3.0147	11.8412	0.414392	komatiite	28509-AB4
137	9.52381	56.0903	12.4055	9.32965	2.96342	9.00266	0.684652	komatiite	1127681
138	9.50044	56.9722	6.66856	6.02269	5.67796	14.5599	0.598213	komatiite	580311
139	10.3708	50.9463	11.8318	10.2933	2.32429	12.8611	1.37244	komatiite	186765
140	9.79962	57.1906	9.43436	9.81006	3.21436	10.3736	0.177416	komatiite	28509-5080
141	9.58848	55.121	14.4695	10.4973	1.40917	8.58777	0.326764	komatiite	163085
142	9.47103	55.4257	10.2368	8.88665	3.1738	12.6348	0.171285	komatiite	177029
143	9.5354	54.6358	12.1424	8.27754	2.50558	12.7916	0.111584	komatiite	177092
144	9.65888	54.7472	12.1001	11.6601	2.15436	9.57719	0.102102	komatiite	163072
145	9.68607	50.4695	8.8704	13.4585	1.88623	15.5997	0.029568	komatiite	434646
146	9.92582	48.4798	15.0454	11.8065	1.4941	13.0603	0.188068	komatiite	199326
147	9.64957	48.2478	8.31894	20.4165	0.121889	13.2047	0.0406298	komatiite	647206
148	9.55203	56.3278	13.3387	9.17035	2.94295	8.25633	0.411812	komatiite	1127659
149	9.70408	49.2041	10.9082	13.2755	1.72449	15.1429	0.0408163	komatiite	16249-GOR 520
150	9.69906	56.832	12.5356	9.3534	3.00935	8.17405	0.396503	komatiite	1127666
151	9.72646	58.6952	11.1671	10.3484	2.11046	7.94225	0.0101954	komatiite	163053
152	9.65392	55.9806	13.2564	9.36045	3.09654	8.29792	0.354179	komatiite	1127658
153	9.74399	52.5138	12.9347	11.585	1.74944	11.0968	0.376334	komatiite	163075
154	9.78304	51.0552	9.27351	12.6364	2.02794	15.1841	0.0397436	komatiite	434634
155	9.96371	54.7952	12.3691	12.7424	2.89269	7.15397	0.0829445	komatiite	194237
156	9.90466	53.0173	8.02371	11.5022	4.48338	12.8627	0.206132	komatiite	194242
157	9.98942	54.7499	11.3504	10.9126	2.26136	9.78195	0.954337	komatiite	162588
158	9.89664	50.7497	10.0825	10.0192	3.1559	15.5139	0.582155	komatiite	194108
159	10.0405	50.2024	9.21239	13.1458	1.73897	15.63	0.0300179	komatiite	434653
160	9.95781	50.713	13.6535	12.2163	1.45774	11.703	0.298734	komatiite	434601
161	10.1987	55.4707	12.4791	11.0879	1.89331	8.61925	0.251046	komatiite	2002854
162	9.92172	55.8605	11.5076	10.552	2.88706	8.85433	0.416794	komatiite	1127677
163	10.0123	53.4331	10.6477	9.95081	2.5415	13.2097	0.20496	komatiite	28693-NEW 29
164	10.2492	58.1763	7.48534	7.61097	2.0624	12.7198	1.69598	komatiite	29432-5067
165	10.0082	54.2892	12.9187	9.73243	2.67565	9.59967	0.776144	komatiite	1127682
166	9.88226	55.1474	10.0332	9.37909	3.21022	12.1063	0.241522	komatiite	31252-EM65
167	10.298	51.1343	11.6989	6.86879	3.26189	16.4663	0.271824	komatiite	194104
168	10.1139	54.8159	12.5859	10.7396	2.65668	8.52395	0.56416	komatiite	151882-ARC1851
169	10.221	52.5506	7.84646	12.1827	1.98226	15.1767	0.0402647	komatiite	434642
170	10.1022	50.8174	8.97978	12.8574	2.09188	15.1023	0.0489806	komatiite	434592
171	10.0593	52.7353	9.34807	12.5996	1.78833	13.4125	0.0569013	komatiite	434614
172	9.99818	50.1929	7.97835	13.7349	1.99964	16.0577	0.0383769	komatiite	434641
173	10.1127	51.1041	13.2209	13.3475	2.02049	9.91877	0.275521	komatiite	163077
174	10.4629	52.1563	12.7493	8.76648	3.1926	12.5386	0.133815	komatiite	426564
175	10.007	53.7904	10.7218	10.0171	3.52361	11.8393	0.100675	komatiite	176987
176	10.0323	51.8773	11.5765	13.3528	1.47356	11.6673	0.0201857	komatiite	873417
177	10.1293	58.2612	7.54352	8.44956	2.97262	12.2468	0.397027	komatiite	1348430
178	10.0799	55.4443	12.658	10.4944	2.10292	9.2205	0	komatiite	172834
179	10.3246	50.5906	8.46618	13.5252	1.67259	15.3837	0.0371686	komatiite	434647
180	10.2598	50.8885	8.10522	13.5429	1.7852	15.3897	0.0287274	komatiite	434651
181	10.2957	50.4489	9.36908	12.6637	1.95618	15.2376	0.0288279	komatiite	434652
182	10.2129	52.4945	14.0173	12.2862	1.38896	9.32441	0.275749	komatiite	163082
183	10.1397	52.321	6.69222	13.1816	2.23074	15.4124	0.0223074	komatiite	434633
184	10.2771	48.2747	17.1261	8.30587	1.18069	14.5276	0.308005	komatiite	194243
185	10.3998	50.9694	8.13452	14.0037	1.84314	14.6215	0.0278015	komatiite	434655
186	10.2569	47.7303	8.50005	19.9045	0.101554	13.5067	0	komatiite	647190
187	10.9167	50.3077	12.558	12.0937	1.53331	12.5904	0	komatiite	182826
188	10.2927	54.7375	8.99247	12.8915	0.869662	12.1343	0.0818505	komatiite	1546352
189	10.4454	50.0077	11.751	9.7848	2.0643	15.5855	0.361253	komatiite	194245
190	10.2292	57.1443	10.3201	10.2999	3.9584	8.04807	0	komatiite	172849
191	10.6392	50.6926	9.38752	11.3693	3.2752	14.6028	0.0333778	komatiite	434624
192	10.6527	52.6371	11.7076	11.5927	0.584856	12.5326	0.292428	komatiite	219811
193	10.6639	52.6921	11.6153	11.6048	0.585468	12.5457	0.292734	komatiite	246876
194	10.7008	49.9371	13.4075	11.1204	2.68569	11.9597	0.188838	komatiite	199331
195	10.4694	49.6782	9.85353	12.8301	1.84754	15.2935	0.0277131	komatiite	434594
196	10.4551	52.46	11.6441	9.46084	2.80853	13.0176	0.153752	komatiite	156599
197	10.6211	52.0497	10.9627	11.7081	0.766046	13.7578	0.134576	komatiite	643453
198	10.3777	49.0592	24.3649	12.1865	0.282937	3.67818	0.0505244	komatiite	502289
199	10.3431	54.4522	10.8864	8.26039	3.56173	12.3755	0.120736	komatiite	31252-EM62
200	10.5048	56.9097	9.27078	9.58695	3.01887	10.4029	0.305966	komatiite	647208
201	10.3757	55.9081	10.4664	7.82714	2.87096	12.3099	0.241765	komatiite	177028
202	10.4862	51.7003	13.6128	7.61344	2.75099	13.7346	0.101513	komatiite	177085
203	10.5045	52.7146	13.1635	8.64422	3.05328	11.374	0.545951	komatiite	1127683
204	10.6899	49.852	10.0732	13.2596	1.41847	14.6986	0.00822301	komatiite	434631
205	10.6526	50.0876	9.83314	13.2133	1.45449	14.7497	0.00921857	komatiite	434632
206	10.5935	50.0138	8.96377	13.2419	1.98629	15.1773	0.023428	komatiite	434630
207	11.2872	55.5568	10.9616	6.85913	3.78771	11.5476	0	komatiite	182839
208	10.7062	53.3251	11.4062	8.87379	3.90159	11.6533	0.133827	komatiite	175242
209	10.534	51.5558	8.10307	13.3701	2.08654	14.2817	0.0688761	komatiite	434629
210	10.5734	56.6287	9.33306	9.6584	3.01952	10.4717	0.315169	komatiite	647209
211	10.7377	49.6016	12.7185	8.99788	2.67671	14.9793	0.288262	komatiite	194109
212	10.5369	52.8861	10.5369	10.7485	1.62184	13.6597	0.0100735	komatiite	873420
213	10.8228	50.9189	7.62753	13.6059	1.84504	15.152	0.0278302	komatiite	434648
214	11.1479	49.1358	13.0144	14.3224	1.01924	11.2435	0.116788	komatiite	28509-14J
215	10.7246	51.7844	9.09035	9.90746	3.36037	15.1165	0.0163422	komatiite	434615
216	10.7052	48.6366	20.4498	4.54282	0	15.6656	0	komatiite	66213-SURCD06-289.65
217	10.6569	50.5176	11.2857	10.9438	2.66422	13.8437	0.0881241	komatiite	1114764
218	10.6674	50.2147	11.441	11.988	2.35461	13.2575	0.0767808	komatiite	1114763
219	11.2555	49.2386	14.269	10.1906	2.58758	12.3416	0.117133	komatiite	182832
220	10.7943	49.7963	11.8126	10.2749	2.48473	14.7658	0.0712831	komatiite	276232
221	10.7724	51.3313	14.2073	10.7317	2.12398	10.6707	0.162602	komatiite	163080
222	10.7945	49.8992	8.55415	14.2569	1.11	15.3771	0.00814681	komatiite	434660
223	11.0038	56.3584	11.7617	10.0903	2.43953	8.26326	0.0830479	komatiite	166479
224	10.7638	50.4681	8.12364	13.7086	1.77705	15.1303	0.0284327	komatiite	434657
225	10.7302	57.6153	10.8414	9.57727	1.87095	9.30421	0.0606796	komatiite	172833
226	10.8257	53.8022	14.0061	10.8869	2.34455	7.92049	0.214067	komatiite	1127664
227	10.9609	54.4432	8.98958	9.84622	1.64104	13.6134	0.505728	komatiite	166485
228	10.8676	54.9088	11.0103	9.12427	3.68029	10.3476	0.0611683	komatiite	155424
229	10.8201	54.6082	12.6675	9.49046	2.75071	9.2367	0.426309	komatiite	1127674
230	10.7776	55.973	10.5157	8.30983	2.26632	11.9662	0.191378	komatiite	177034
231	10.8234	54.9666	15.0212	10.6818	1.94214	6.37265	0.192191	komatiite	1127660
232	11.1022	50.5307	7.8857	13.5925	1.71203	15.1488	0.028015	komatiite	434656
233	10.9085	55.0519	10.5215	9.28906	3.83989	10.328	0.0611122	komatiite	28487-SA355-1
234	10.8632	57.9471	7.88112	7.81012	2.98205	11.6138	0.902728	komatiite	1348431
235	11.0076	50.1459	14.4364	9.34262	1.56224	12.8474	0.657787	komatiite	163073
236	10.9178	53.2662	13.5022	8.87261	2.86935	10.3683	0.2035	komatiite	1127675
237	10.9883	53.6219	10.5893	8.49192	3.75486	12.4514	0.102312	komatiite	175250
238	10.9297	54.1316	12.4202	7.92862	2.21028	12.2377	0.141945	komatiite	177086
239	11.2151	50.3898	13.5849	12.5559	1.60067	10.4251	0.228666	komatiite	166472
240	11.3874	54.7226	11.8091	8.8252	3.3424	9.80578	0.107547	komatiite	426315
241	11.4622	49.2843	16.3927	11.4092	1.77076	9.5642	0.116637	komatiite	162592
242	10.8974	56.34	10.9779	7.97663	1.9438	11.693	0.171216	komatiite	177032
243	10.9984	53.5917	12.7232	6.40219	2.87135	13.2711	0.142045	komatiite	177084
244	10.9674	55.3624	14.3435	10.7045	1.99131	6.4389	0.192055	komatiite	1127661
245	11.6893	49.9246	13.6285	10.6658	0.323206	13.2838	0.484809	komatiite	864863
246	11.3905	50.7073	11.9459	11.8831	2.70355	11.2124	0.157183	komatiite	182838
247	10.9722	52.5615	14.0581	8.66277	2.81363	10.6696	0.262203	komatiite	1127673
248	11.2617	49.3863	10.5385	12.7082	1.37414	14.5679	0.163243	komatiite	434625
249	11.4837	51.0446	10.7325	12.5373	1.81211	12.3266	0.0632131	komatiite	275987
250	11.2475	55.4122	10.0815	12.1762	2.99247	8.0487	0.0412754	komatiite	28509-BK-2
251	11.4423	48.4468	13.7643	13.5551	1.01454	11.4423	0.334693	komatiite	166476
252	11.3601	51.9971	12.5635	12.2419	1.28644	10.2811	0.269738	komatiite	166471
253	11.4429	49.6137	10.7538	16.3395	0.417624	11.3907	0.0417624	komatiite	551311
254	11.3927	54.6786	9.8141	12.3066	2.01475	9.30522	0.488109	komatiite	186762
255	11.6637	51.108	10.5609	10.7306	2.34334	13.5511	0.0424133	komatiite	164889
256	11.0664	48.833	6.42857	20.3219	0.251509	13.0986	0	komatiite	610806
257	11.194	52.2317	14.1154	14.2515	1.43226	6.70418	0.071105	komatiite	163068
258	11.1773	52.5291	14.0203	13.3579	1.55183	7.29261	0.070999	komatiite	163070
259	11.5842	51.0332	12.6592	8.05677	3.28741	13.2853	0.0939261	komatiite	175234
260	11.3796	50.0292	7.68892	14.0451	1.95811	14.8652	0.0338312	komatiite	434639
261	11.3367	57.051	9.55102	11.102	3.28571	7.56122	0.112245	komatiite	155431
262	11.1984	55.2769	10.433	8.28802	2.9003	11.7321	0.171198	komatiite	177031
263	11.3182	55.4159	9.01108	11.1739	1.38128	11.5759	0.123696	komatiite	1546354
264	11.2096	55.1012	11.2801	8.37949	2.30638	11.3707	0.352503	komatiite	177033
265	11.4186	53.116	10.7729	10.2399	2.02952	12.1566	0.266503	komatiite	28693-NEW 36
266	11.7859	54.2992	11.0272	9.19719	1.85207	10.7336	1.10493	komatiite	162324
267	11.6669	54.7928	10.9252	8.98977	1.55212	10.9377	1.13544	komatiite	162322
268	11.5064	51.5734	11.7499	7.2737	2.46566	14.6296	0.80134	komatiite	194107
269	11.3709	50.5599	8.2236	14.1121	2.00006	13.706	0.027412	komatiite	434636
270	12.0742	50.7762	14.3596	15.4161	0.700733	6.11255	0.560586	komatiite	28706-B-8
271	11.3947	55.8886	8.68481	7.92992	2.27472	13.6062	0.221153	komatiite	1546360
272	11.4498	56.8719	8.43189	8.14641	2.8752	11.1949	1.02977	komatiite	1348429
273	11.3746	52.0457	12.1507	7.36715	3.79489	13.2163	0.0505986	komatiite	66213-SUDD003-294.0
274	11.7281	54.5823	10.7109	10.0571	2.61546	10.1713	0.134925	komatiite	151879-ARC218
275	11.5118	55.0122	10.544	8.86308	3.50448	10.4931	0.0713121	komatiite	647211
276	11.8199	54.951	11.3925	11.0069	3.09568	7.68188	0.0521159	komatiite	28509-5077
277	11.4738	54.6389	11.232	7.26302	3.89846	11.2622	0.231691	komatiite	176985
278	12.3147	50.5995	8.26134	16.4881	0.475722	11.8606	0	komatiite	200663
279	11.5852	50.5076	7.52025	13.821	1.41259	15.1421	0.0111787	komatiite	434658
280	11.7004	50.9125	14.0884	12.5164	1.43832	8.81354	0.530444	komatiite	163078
281	12.118	55.3214	11.0959	7.16544	1.75975	12.118	0.421496	komatiite	805078
282	12.0905	50.8852	10.1981	12.6162	1.37727	12.8264	0.00630809	komatiite	434612
283	11.7224	50.0494	8.56243	13.4552	1.90616	14.2707	0.0336381	komatiite	434645
284	11.8728	55.3376	11.0469	11.5631	3.09725	7.02044	0.0619451	komatiite	28509-BK-4
285	11.6068	56.7218	10.6984	8.63948	0.111021	12.2124	0.0100929	komatiite	166055
286	12.0621	48.7404	17.1884	11.6747	1.80093	8.47067	0.0628233	komatiite	1383306
287	11.7755	54.2267	11.612	10.7227	2.93366	8.67832	0.0511091	komatiite	28509-AB9
288	11.8087	52.6628	10.9996	8.19336	3.5846	12.7202	0.0307251	komatiite	175249
289	12.0915	55.5875	12.0884	11.778	1.53626	6.83478	0.0836059	komatiite	184040
290	12.5924	49.6194	10.7873	9.88473	3.4689	13.5711	0.0761201	komatiite	381996
291	11.8235	50.372	11.1609	11.4361	2.09968	13.0262	0.0815411	komatiite	28652-P9-107
292	11.9533	49.9115	14.8253	13.0025	1.33728	8.8055	0.164589	komatiite	163076
293	12.3072	54.6988	10.9566	8.81493	1.68304	10.7294	0.809964	komatiite	162320
294	12.1533	49.0288	14.2827	13.0778	1.11146	10.0966	0.249299	komatiite	166474
295	11.7394	51.0716	9.63236	11.4384	1.59536	14.4485	0.0742495	komatiite	434598
296	12.462	56.6793	10.6304	7.80868	1.55111	10.7622	0.106241	komatiite	162590
297	11.8446	53.3159	8.72497	12.3679	1.41894	11.8446	0.483043	komatiite	167485
298	12.3045	50.9906	13.0761	9.71846	2.2732	11.366	0.271116	komatiite	175230
299	12.047	50.9444	6.53395	13.8846	1.57223	15.0077	0.0102093	komatiite	434607
300	12.124	54.3271	10.964	11.8366	2.35089	8.35643	0.0410635	komatiite	185125
301	12.2264	50.8094	15.249	14.6963	0.566036	6.22639	0.226414	komatiite	28646-S23
302	12.0886	53.2812	11.9057	11.0727	0.690776	10.5851	0.375863	komatiite	864862
303	12.0105	53.0884	9.94146	9.3157	3.56278	10.6984	1.38272	komatiite	166051
304	12.5243	54.4125	11.2666	8.77756	1.35768	10.4405	1.22086	komatiite	162323
305	11.9598	53.9799	10.3015	8.29146	3.76884	11.608	0.0904523	komatiite	610808
306	12.2415	49.2535	11.2513	13.9962	1.37499	11.7593	0.123134	komatiite	275986
307	12.7647	57.623	7.61073	9.38646	2.93995	9.52544	0.14967	komatiite	338144
308	12.229	51.953	10.5215	10.6646	0.848671	13.456	0.327198	komatiite	176917
309	12.2254	49.3821	15.5772	10.3344	1.23685	10.7739	0.470208	komatiite	163074
310	12.1462	53.4411	13.6183	10.6862	1.92635	8.10082	0.0811096	komatiite	166925
311	12.5853	48.8611	15.6398	9.36286	2.06781	11.1788	0.304398	komatiite	1127679
312	12.7641	49.6735	12.0195	11.0622	2.61663	11.7004	0.163805	komatiite	426561
313	12.2324	54.9439	10.4587	8.76656	2.69113	10.9072	0	komatiite	647210
314	12.1756	49.0067	8.92875	13.0887	1.84663	14.9151	0.038556	komatiite	434640
315	12.4378	49.4403	13.8267	10.9556	1.45108	11.733	0.155473	komatiite	175232
316	12.1347	54.3028	10.5167	6.45161	3.33704	13.247	0.0101122	komatiite	155284
317	12.3111	50.9187	11.9641	10.6268	1.83748	12.1886	0.153124	komatiite	28652-P9-153
318	12.187	55.3762	10.3832	7.90944	2.21949	11.8339	0.0907972	komatiite	193537
319	12.1837	52.4604	8.65949	11.3782	1.77217	13.4927	0.0533666	komatiite	434623
320	12.9225	50.3145	11.9842	10.7581	2.13242	11.8456	0.0426485	komatiite	182831
321	12.4705	52.1212	10.8783	8.44376	3.29738	12.7067	0.0821777	komatiite	175259
322	12.4686	46.8958	12.1325	12.5097	1.63303	14.3173	0.0431368	komatiite	16249-GOR157
323	12.2648	51.2396	11.7399	9.01437	3.36146	12.2648	0.115077	komatiite	429057
324	12.3629	51.7676	14.4961	8.64486	2.30597	10.1686	0.253962	komatiite	1127678
325	12.4158	57.8147	10.9774	10.3448	2.5607	5.86615	0.020404	komatiite	28509-B8
326	12.9855	51.163	11.2996	8.40802	3.69185	12.452	0	komatiite	182837
327	12.3068	50.9245	11.9632	10.6295	1.83894	12.1855	0.151561	komatiite	873414
328	12.5699	49.0433	9.16987	12.9821	1.78246	14.4245	0.0278187	komatiite	434649
329	12.4058	51.0469	6.40628	13.2193	1.6575	15.253	0.0111856	komatiite	434661
330	12.3857	51.0655	6.4974	13.2994	1.71572	15.0252	0.0111674	komatiite	434659
331	12.382	50.4212	10.7175	12.1587	1.33969	12.5241	0.456714	komatiite	643452
332	12.7404	55.8821	10.0228	7.64131	2.7573	10.5646	0.391514	komatiite	679220
333	12.5876	54.522	9.55913	10.8982	1.45241	10.8673	0.113309	komatiite	151884-ARC272A
334	12.336	53.4323	12.1643	11.3164	3.25056	7.5005	0	komatiite	172845
335	12.3066	59.3028	9.18224	6.58027	2.90336	9.59413	0.130601	komatiite	31252-EM71
336	13.2102	52.7333	10.1493	11.5455	2.85684	9.47267	0.03222	komatiite	185706
337	12.4705	51.3013	9.42889	11.6594	1.59176	13.4843	0.0638731	komatiite	434619
338	12.4665	58.0191	9.36851	9.14075	1.25975	9.7152	0.030234	komatiite	193536
339	12.7179	55.2821	11.4462	10.8718	2.91282	6.76923	0	komatiite	647163
340	12.8625	50.1017	10.1656	11.3066	1.52483	14.0036	0.0352682	komatiite	434593
341	12.7754	50.525	15.4725	9.24439	1.90447	9.97529	0.102944	komatiite	1127680
342	12.6931	52.3883	9.95193	9.22573	3.00706	12.6726	0.0613685	komatiite	175254
343	14.025	49.7618	15.6927	12.5641	0.191046	7.50697	0.258473	komatiite	379657
344	12.7492	49.7731	10.4034	11.0154	1.21373	14.7891	0.0560967	komatiite	434606
345	12.7	51.3081	9.55042	11.4808	1.58496	13.3096	0.0660401	komatiite	434620
346	13.1483	54.3816	11.4433	8.94087	1.35691	10.0348	0.694233	komatiite	162321
347	13.2398	50.6383	11.1088	12.322	0.464184	12.016	0.210993	komatiite	65861-S 99
348	13.3149	49.8779	11.7414	10.4617	2.01837	12.5752	0.0105674	komatiite	246875
349	12.8826	51.9396	7.97497	11.8602	1.58477	13.7006	0.0572562	komatiite	434613
350	13.162	49.6187	12.6188	11.5115	1.12817	11.804	0.156691	komatiite	175231
351	13.0437	49.5044	8.2165	13.9681	1.9925	13.2491	0.0256766	komatiite	434635
352	13.0333	51.5173	8.9283	11.9044	1.51884	13.0333	0.0646532	komatiite	434611
353	12.982	56.842	8.61736	8.31214	3.45915	9.55336	0.234001	komatiite	910983
354	13.4524	50.1209	13.0741	9.6269	3.30005	10.289	0.136626	komatiite	182830
355	13.889	52.3009	10.5904	15.0826	0.618496	7.3026	0.215931	komatiite	426121
356	13.4527	53.6007	11.3381	9.20671	1.78669	10.2262	0.388868	komatiite	162319
357	13.0706	59.8489	11.9882	1.96058	0.0612683	13.0093	0.0612683	komatiite	30005-LMCD005-191.8
358	13.2075	47.7163	12.0528	13.0323	1.28879	12.6611	0.0412414	komatiite	16249-GOR-6
359	12.96	51.6276	15.3558	9.79579	1.99151	8.12778	0.141529	komatiite	28488-SA107-6
360	13.5436	48.8749	14.5636	12.5657	1.13565	9.1062	0.210305	komatiite	166475
361	13.3072	54.1469	9.59356	10.6767	1.53703	10.5942	0.144419	komatiite	151885-ARC272B
362	13.645	51.7241	12.7354	7.2985	2.48572	11.8468	0.264438	komatiite	805080
363	13.3193	50.9024	8.77628	11.564	1.66233	13.7323	0.0433651	komatiite	434628
364	13.2336	54.4402	12.0455	10.1915	2.15098	7.63085	0.307283	komatiite	155430
365	13.591	47.7154	16.3355	11.9865	1.64644	8.57829	0.146817	komatiite	1383305
366	13.0841	55.3628	10.1969	7.84844	2.2597	11.238	0.010088	komatiite	193534
367	13.7913	48.4716	17.4963	13.2707	0.541879	6.33254	0.0956257	komatiite	169509
368	13.2672	52.6606	8.87882	10.7158	1.00014	13.4713	0.00612332	komatiite	434603
369	13.8844	52.8677	10.7658	10.0929	2.90505	9.46278	0.0213607	komatiite	185704
370	13.13	50.8029	6.36299	13.029	1.616	15.049	0.0101	komatiite	434662
371	14.0192	57.9316	11.6467	8.48701	1.75779	6.09296	0.064704	komatiite	1138695
372	13.2049	53.5193	11.714	7.60649	2.40365	11.4402	0.111562	komatiite	177083
373	13.7801	55.2358	10.4926	11.3749	1.691	7.31016	0.115534	komatiite	166491
374	13.4385	55.0241	12.066	9.65892	2.21243	7.36454	0.235583	komatiite	28488-SA107-7
375	13.4208	56.1152	9.55433	7.30566	2.96093	10.582	0.0610501	komatiite	155423
376	14.1874	50.3066	13.4344	7.02377	2.58148	12.0792	0.387222	komatiite	63151-313-203
377	13.275	54.5793	10.94	8.33333	2.02295	10.6079	0.241546	komatiite	177027
378	13.5421	49.962	9.6436	11.798	1.79535	13.2343	0.024622	komatiite	434591
379	13.8939	52.8303	11.2203	8.64553	2.16664	11.0015	0.241907	komatiite	169513
380	13.7809	50.4535	11.0393	11.7481	0.917336	11.7169	0.344001	komatiite	190156
381	13.3364	52.7707	11.1746	9.8964	2.10841	10.653	0.0605284	komatiite	193533
382	14.8127	55.5282	10.4751	2.86193	2.94019	10.3745	3.00727	komatiite	1147437
383	13.4224	47.0493	11.6813	12.4304	1.41715	13.969	0.0303674	komatiite	16249-GOR-167
384	13.3945	53.1646	11.3319	8.96666	2.15845	10.7418	0.24207	komatiite	193532
385	14.1005	50.6769	11.9801	7.47432	2.75649	12.9343	0.0773936	komatiite	426288
386	13.7728	51.7901	10.1097	9.85099	2.03849	10.3063	2.13162	komatiite	726699
387	13.5408	49.8181	11.924	10.5901	2.3747	11.7219	0.0303153	komatiite	276231
388	13.5157	53.1677	11.2027	10.0463	1.85036	10.1267	0.0905068	komatiite	13252-EM70
389	13.6557	52.5086	11.319	9.10378	1.86122	11.2988	0.252883	komatiite	864861
390	13.8362	52.3727	10.7	9.38813	1.46561	12.0939	0.143487	komatiite	30148-1111
391	13.6766	52.6832	12.2553	8.98285	1.04193	11.35	0.0101158	komatiite	66213-SUDD003-220.1
392	13.6345	53.096	11.305	12.9185	2.31948	6.56515	0.161355	komatiite	172818
393	13.7494	53.6767	10.5727	7.84521	3.22141	10.8939	0.0406488	komatiite	502281
394	13.7046	51.2182	11.6978	8.52124	2.9547	11.8087	0.0947925	komatiite	429055
395	14.2081	50.8776	12.7351	9.65316	2.13122	10.3218	0.07313	komatiite	175233
396	14.7779	52.8711	12.0477	9.54496	1.44095	9.26327	0.0541712	komatiite	182829
397	14.3972	58.0424	9.47157	8.69107	1.63485	7.53085	0.232043	komatiite	28509-5085
398	14.0146	52.1596	10.9983	8.88479	2.61619	11.2547	0.071817	komatiite	175258
399	14.5439	49.0751	13.0661	10.1212	2.27514	10.8229	0.0956836	komatiite	182828
400	14.4423	55.0285	10.9108	10.0991	2.21379	6.98925	0.316256	komatiite	1138698
401	13.7827	52.2938	11.2374	10.8652	1.12676	10.3622	0.331992	komatiite	864860
402	14.1234	52.267	7.31944	12.8863	1.08245	12.2678	0.0536071	komatiite	434627
403	13.8314	48.8642	11.3074	12.2665	0.474508	9.80313	3.4528	komatiite	166053
404	14.0109	53.4869	9.7565	10.2167	2.93513	9.57241	0.0214766	komatiite	28711-T10
405	13.9743	54.8075	9.55388	8.58627	3.02506	9.86963	0.183337	komatiite	910984
406	13.8299	54.6955	10.5284	7.46855	3.00956	10.3775	0.0905888	komatiite	31252-EM67
407	13.9261	50.7792	9.18193	10.4977	3.20594	12.3687	0.0404535	komatiite	66213-SUDD003-288.7
408	14.4055	51.3078	10.1173	9.31443	1.24402	12.7538	0.857221	komatiite	184343
409	14.577	53.2798	10.6898	9.09475	2.28161	10.0137	0.0633781	komatiite	151887-ARC195
410	14.0275	45.7114	12.0637	11.9437	2.07363	13.9157	0.264287	komatiite	502267
411	13.9462	56.2884	11.5396	6.18266	0.946531	10.5327	0.563891	komatiite	177015
412	14.0317	51.0153	13.6276	7.11183	1.71735	12.4255	0.0707142	komatiite	873416
413	14.668	50.9687	10.0502	10.5525	2.36377	11.3967	0	komatiite	219809
414	14.2916	51.2628	11.0472	8.73717	2.56674	12.0226	0.0718686	komatiite	175257
415	14.2755	52.1008	11.0883	9.33593	2.36729	10.7706	0.061488	komatiite	175255
416	14.3004	52.062	11.5203	8.66844	1.71317	11.5716	0.164136	komatiite	156595
417	14.0652	54.9289	11.8152	8.6066	0.595298	9.96872	0.0201796	komatiite	193531
418	14.4126	48.7508	13.0394	10.9127	2.70493	10.1074	0.0722693	komatiite	182827
419	14.0993	50.7554	11.5156	8.11441	2.85619	12.5955	0.0635831	komatiite	429056
420	14.6815	53.6258	10.5887	9.58128	1.33277	9.95907	0.230874	komatiite	191033
421	14.5525	54.9228	10.6361	12.3992	1.06101	6.29323	0.135227	komatiite	162599
422	14.2121	54.1331	10.0036	7.41858	1.3833	12.7981	0.0512333	komatiite	1546371
423	14.3487	50.4048	12.4526	8.93717	1.45537	12.2784	0.122989	komatiite	28652-P9-167
424	14.4868	52.9128	9.89417	13.7676	1.24319	7.48998	0.205486	komatiite	551312
425	14.618	48.7439	12.7675	11.3512	1.84017	10.4931	0.186085	komatiite	586552
426	14.2934	51.5247	10.0235	11.1159	1.65428	11.3378	0.0504353	komatiite	32983-NG-12
427	14.7526	54.5439	12.0884	7.72506	1.81154	8.99522	0.0832891	komatiite	184153
428	14.3105	52.519	11.9873	9.05256	1.84684	10.2737	0.010092	komatiite	193530
429	14.3696	54.8472	9.9069	6.14248	3.39	11.3337	0.0101194	komatiite	155291
430	14.8469	51.1023	11.6602	11.4931	1.28513	9.21534	0.397033	komatiite	186763
431	14.3318	55.3429	11.7837	6.55655	0.997079	10.4542	0.53379	komatiite	177016
432	15.4732	47.7996	12.3873	10.2901	2.44485	11.4963	0.10866	komatiite	182836
433	14.4983	53.0828	11.7823	12.2155	1.47114	6.8687	0.0811664	komatiite	166924
434	14.9363	50.4491	12.1475	9.13934	2.33967	10.9045	0.0835596	komatiite	175245
435	14.4673	51.4528	10.5125	12.1065	1.81598	9.28168	0.363196	komatiite	183575
436	14.5152	53.6869	10	10.2525	0.0707071	11.4646	0.010101	komatiite	193529
437	14.6414	56.701	8.6342	6.44137	1.80104	11.4949	0.286048	komatiite	1546358
438	14.6161	50.9585	10.9342	10.9545	1.94746	10.4575	0.131859	komatiite	245349
439	15.2924	49.8249	12.5013	9.50865	2.20736	10.6017	0.063674	komatiite	666141
440	14.7862	50.5682	11.5185	9.17093	2.26455	11.5175	0.174196	komatiite	381789
441	14.7954	49.6565	11.8425	10.7864	1.80457	10.8787	0.235825	komatiite	31102-NEW 20
442	15.0973	48.5353	11.3727	12.4398	1.01486	11.268	0.272023	komatiite	244629
443	14.7167	48.8076	10.7419	10.5381	1.55932	13.4733	0.163066	komatiite	16249-GOR 521
444	15.4236	52.8823	9.78712	8.64104	1.474	10.6277	1.16424	komatiite	805085
445	15.4827	50.1446	11.8719	10.3718	2.13222	9.92178	0.0750027	komatiite	182825
446	14.6382	54.1117	12.6868	6.04951	0.131511	12.1395	0.24279	komatiite	66213-SUDD003-270.2
447	15.0608	54.7552	8.57499	7.98254	1.30964	11.9218	0.394969	komatiite	2002850
448	15.2063	50.0236	8.70432	11.8505	1.3843	12.7943	0.0367049	komatiite	434617
449	14.9701	50.2788	14.1235	12.4923	1.44539	6.54553	0.144539	komatiite	161928
450	14.8675	47.1401	11.6341	11.6443	1.28927	13.3838	0.0409291	komatiite	25150-GOR 502
451	14.8504	51.7822	11.5514	9.1819	1.48095	10.9284	0.224696	komatiite	423271
452	14.79	53.848	12.0611	11.1913	1.4496	6.6195	0.0405482	komatiite	166923
453	14.8299	45.8812	14.0884	11.8436	1.17826	12.0467	0.132047	komatiite	183526
454	15.7412	52.7439	12.0323	12.2911	2.15633	4.92722	0.107817	komatiite	1138697
455	15.4505	50.9941	12.0664	9.65525	1.94585	9.83503	0.0528765	komatiite	666124
456	14.7954	51.5412	11.2279	9.15614	1.77868	11.4907	0.0101061	komatiite	873409
457	15.0481	51.6083	10.8994	8.63553	2.37656	11.3706	0.0614628	komatiite	175256
458	15.0092	51.4601	10.4758	8.98509	1.66428	11.6398	0.765775	komatiite	30148-91110
459	15.1316	50.4385	11.1171	10.0877	1.41022	11.7347	0.0802899	komatiite	434621
460	15.2763	48.5717	12.2231	10.8984	0.900435	9.51149	2.61851	komatiite	726700
461	15.5758	49.569	10.66	13.1553	0.768267	10.0927	0.178912	komatiite	275985
462	16.5363	48.9385	11.8659	6.03352	2.88268	11.162	2.58101	komatiite	1586716
463	15.0096	47.5119	12.7385	11.5979	0.979106	11.9511	0.211971	komatiite	32676-13-4
464	15.4524	46.1395	12.5298	9.38957	1.46129	14.872	0.155457	komatiite	231227
465	15.6883	51.4859	10.0914	8.2432	2.56222	11.887	0.0420036	komatiite	666136
466	15.2108	51.3134	10.9957	11.1993	0.834861	10.3645	0.0814498	komatiite	276230
467	15.0272	51.4987	12.1002	6.64856	2.54476	12.07	0.110642	komatiite	31252-EM66
468	15.5727	51.7424	10.0281	15.479	1.07147	6.01269	0.0936232	komatiite	186791
469	15.3712	52.5841	10.4902	8.27523	2.19442	10.9311	0.153815	komatiite	31101-NEW 39
470	16.3239	57.6777	10.8717	4.35303	0	10.7738	0	komatiite	1586697
471	15.4019	46.3592	14.594	10.7588	0.695439	12.1293	0.0613622	komatiite	32676-18-10
472	15.4888	47.5433	11.0063	13.2116	0.348754	12.0423	0.359011	komatiite	245347
473	15.8959	53.2733	11.8927	10.4212	1.64307	6.84738	0.0264113	komatiite	28488-SA 224-15
474	16.1376	50.3409	12.4947	9.35236	1.59778	9.99148	0.0852152	komatiite	666140
475	15.7551	47.0368	13.3472	11.6243	1.11053	10.8044	0.321744	komatiite	32676-K-23
476	15.37	55.4251	10.5342	12.2109	1.46815	4.94107	0.0506257	komatiite	166926
477	16.3758	49.7738	12.1633	8.71579	1.29282	11.6354	0.0430942	komatiite	275982
478	15.4275	49.0516	10.427	10.8835	1.07516	13.0845	0.0507151	komatiite	16249-GOR-94-7
479	15.3838	50.101	13.2727	11.1515	2	7.87879	0.212121	komatiite	172820
480	15.6933	54.7569	8.7008	14.0777	0.463082	6.15385	0.154361	komatiite	184038
481	15.4073	48.2645	11.9887	10.6034	1.8887	11.753	0.094435	komatiite	1114762
482	15.4594	49.0003	10.5037	11.106	2.14629	11.7439	0.0404961	komatiite	66213-SUDD003-287.7
483	15.8162	52.9966	11.6655	12.5246	1.23176	5.55843	0.207018	komatiite	29445-S7
484	15.4444	51.9899	12.404	9.0202	1.30303	9.76768	0.0707071	komatiite	162706
485	16.0126	49.7122	11.4181	10.675	0.732601	11.303	0.14652	komatiite	275984
486	15.906	49.5894	12.3921	9.35648	2.00645	10.6664	0.0831687	komatiite	175246
487	15.7057	46.4306	11.8915	11.4745	1.6597	12.8166	0.0215146	komatiite	16249-GOR152
488	15.4756	49.2267	13.7067	8.90529	0.980491	11.6648	0.0404326	komatiite	873415
489	15.4882	49.2751	11.7011	11.2724	2.28481	9.94804	0.0303294	komatiite	32983-NG-130
490	16.0825	55.9854	9.48636	9.71432	1.05613	7.5916	0.083654	komatiite	184037
491	15.8019	50.3031	14.5176	11.3942	0.883592	7.05846	0.0410973	komatiite	28488-SA107-8
492	16.0035	52.1672	11.1702	13.551	1.64192	5.40378	0.0623513	komatiite	162596
493	15.9058	50.6094	14.4082	11.1547	1.64222	6.18674	0.092956	komatiite	161931
494	16.4757	52.5297	10.8055	7.28568	2.47135	10.4096	0.0224669	komatiite	425826
495	15.8349	47.4944	11.7899	10.5668	1.36313	12.8831	0.0676442	komatiite	16249-GOR155
496	16.6557	50.612	11.7127	10.7349	0.891888	9.29498	0.0977853	komatiite	426556
497	15.7697	47.1055	11.4966	11.0896	1.28192	13.2262	0.0305219	komatiite	16249-73
498	15.8801	47.8035	10.7736	10.8246	1.27408	12.8427	0.601366	komatiite	16249-GOR 519
499	16.2346	52.257	10.366	9.2114	1.38588	9.79493	0.75025	komatiite	380411
500	16.2826	47.4502	13.7271	10.1806	1.27153	10.9316	0.156464	komatiite	403495
501	16.1227	52.5381	10.3549	16.0401	0.0412873	4.79965	0.103218	komatiite	29445-S11
502	17.0429	48.4135	9.64998	15.6581	0.839603	8.3197	0.0763276	komatiite	425790
503	16.3337	50.2497	14.7004	10.8198	1.61257	6.21099	0.0728256	komatiite	161927
504	16.2049	54.2261	8.99057	13.9562	1.05213	5.47728	0.0928352	komatiite	162598
505	16.7128	50.1383	12.1489	9.93617	1.19149	9.85106	0.0212766	komatiite	666123
506	16.7287	51.3028	11.9536	9.15665	1.53143	9.31618	0.0106349	komatiite	666122
507	16.0994	46.1004	12.164	11.4484	1.33906	12.1333	0.715527	komatiite	183523
508	15.941	47.1765	15.9814	8.71805	0.888979	11.2739	0.0202041	komatiite	873411
509	16.3595	51.1493	13.7917	11.0789	1.43922	6.09857	0.0828329	komatiite	161926
510	15.9838	46.8386	11.4315	10.9256	1.44664	13.3536	0.0202327	komatiite	16249-38
511	16.2719	50.1545	9.47477	10.7106	1.5139	11.8435	0.030896	komatiite	434626
512	16.2134	51.0313	13.9046	11.216	0.882504	6.68035	0.0718317	komatiite	155427
513	16.8567	49.6101	10.9889	9.38857	1.24825	11.8424	0.0650799	komatiite	426152
514	15.9951	47.4792	11.4396	11.0346	1.14396	12.8569	0.0506175	komatiite	16249-6
515	16.076	52.7572	10.6327	6.49944	3.01615	10.9881	0.0304661	komatiite	29520-NG 220
516	16.4744	47.8744	12.0674	10.4771	2.07879	10.6018	0.426151	komatiite	1138696
517	17.4023	45.7562	14.9819	10.875	0.679006	10.2398	0.0657102	komatiite	381993
518	16.7086	52.5698	10.7825	9.58674	1.1223	9.19866	0.0314663	komatiite	162606
519	16.2883	50.4806	12.3313	10.5828	1.63599	8.67076	0.0102249	komatiite	804915
520	16.3625	53.2089	9.69859	12.0771	0.379332	7.78142	0.492106	komatiite	1348428
521	16.0926	51.3897	11.8328	9.46626	1.43001	9.70796	0.0805639	komatiite	29508-ZV14
522	16.2042	53.5244	10.7758	12.3861	1.81284	5.23597	0.0607656	komatiite	28509-VB1
523	16.5205	54.7106	8.87421	14.2194	0.62945	4.99432	0.0515943	komatiite	162597
524	16.2364	49.9255	11.6321	9.73983	1.23648	10.652	0.577701	komatiite	186889
525	16.2101	51.1601	12.1394	9.55205	0	10.9282	0.0101187	komatiite	66213-SUDD003-260.7
526	16.7467	50.6365	9.96452	13.1156	1.31469	7.80467	0.417362	komatiite	246266
527	16.1841	53.0469	10.5741	7.73936	1.81391	10.6315	0.0100773	komatiite	193527
528	16.9822	53.3848	11.2891	8.20087	2.322	7.71537	0.105545	komatiite	380413
529	16.3618	51.1992	11.3313	9.49187	1.07724	10.4675	0.0711382	komatiite	245348
530	16.2135	51.6012	12.0645	8.93253	1.32931	9.74824	0.110775	komatiite	162716
531	17.1577	48.7076	11.403	10.2542	1.43602	10.9137	0.127646	komatiite	63151-8-EJH
532	16.2945	53.999	10.6575	6.60862	1.20065	11.2195	0.020179	komatiite	193528
533	17.4077	44.3212	12.1649	14.8563	0.968888	9.99031	0.290666	komatiite	726825
534	16.4953	46.8384	11.6078	10.9968	1.21169	12.8297	0.0203645	komatiite	16249-72
535	16.636	48.1623	12.0149	10.8853	1.32472	10.8853	0.0913955	komatiite	1867229
536	16.3736	47.0993	12.2296	11.8253	0.768142	11.2593	0.444714	komatiite	29889-90705
537	16.4137	54.6617	11.7727	5.39032	0	11.7616	0	komatiite	66213-SUDD003-199.8
538	16.4721	53.7495	11.7573	10.7114	1.35665	5.8923	0.0607453	komatiite	166928
539	16.9739	46.1835	11.7672	10.9341	1.40581	12.5794	0.156201	komatiite	864859
540	17.4145	48.9316	12.3932	8.92094	1.59188	10.6838	0.0641026	komatiite	426007
541	16.4591	48.2172	11.2069	10.0932	1.83792	12.0851	0.100624	komatiite	1114761
542	16.5233	53.0001	12.5468	9.48093	1.12314	7.24476	0.0809471	komatiite	189984
543	16.7538	47.8328	12.573	10.4826	1.18865	11.1077	0.0614817	komatiite	28652-P9-155
544	16.5269	52.9953	12.5467	9.48581	1.12133	7.24316	0.0808162	komatiite	28488-SA107-1
545	17.0823	45.8103	14.3692	9.55859	0.866117	12.1987	0.114787	komatiite	169515
546	16.5606	50.2172	11.5287	8.30555	2.31383	11.0134	0.0606244	komatiite	429062
547	16.6261	50.588	11.8613	9.67153	1.61192	9.57015	0.0709651	komatiite	276229
548	17.2678	50.4605	12.0014	9.46266	1.31134	9.4207	0.0755335	komatiite	223935
549	16.9129	50.6755	12.3948	9.24827	1.19298	9.51221	0.0633443	komatiite	1253711
550	16.6953	48.8718	12.0409	8.90418	0.232723	9.66306	3.59203	komatiite	166050
551	16.9262	50.676	12.3715	9.25299	1.18996	9.51971	0.0636015	komatiite	68842-ZV14
552	16.6869	47.7346	11.3572	7.61529	1.5979	10.8212	4.18689	komatiite	166025
553	16.6549	48.7534	11.507	9.23589	2.98779	9.40749	1.45352	komatiite	166052
554	16.6616	47.5613	12.6224	8.60345	0.383722	10.1989	3.96849	komatiite	166057
555	17.0021	54.7916	12.2841	7.49823	1.48113	6.81937	0.123428	komatiite	184039
556	16.7342	47.6979	11.0272	11.7452	1.80773	10.907	0.0807926	komatiite	502269
557	16.8607	50.2773	8.22719	11.4774	0.954761	12.1884	0.0142198	komatiite	434590
558	16.7947	48.6957	13.731	10.8089	1.2639	8.61476	0.091001	komatiite	172808
559	16.7574	45.9568	13.3394	11.3833	1.12926	11.1716	0.26215	komatiite	167489
560	16.8384	52.2679	12.5255	11.2256	0.486307	5.95727	0.699067	komatiite	502291
561	16.7523	47.8493	12.5718	10.4765	1.18868	11.101	0.0604412	komatiite	873412
562	16.8717	49.5316	11.4183	7.91939	2.0558	10.1575	2.04567	komatiite	580303
563	16.8317	49.505	15.1546	3.68761	1.16185	13.5381	0.121237	komatiite	873413
564	17.8591	46.0886	12.2581	10.6704	0.964196	12.0739	0.0857063	komatiite	275983
565	17.185	49.0852	10.2904	9.98168	1.62588	11.7311	0.100846	komatiite	434618
566	18.7605	51.0572	12.6636	7.23795	1.17463	8.91599	0.190178	komatiite	182835
567	17.6419	55.3241	10.076	7.04833	1.51486	8.23708	0.157798	komatiite	184155
568	16.9382	48.5947	11.5789	10.2575	1.57254	10.8022	0.255924	komatiite	1114755
569	17.9011	52.3181	11.1882	8.87596	0.436872	9.23824	0.0415561	komatiite	425672
570	17.2093	50.2662	12.2441	9.81777	0.849713	9.52088	0.0921376	komatiite	423267
571	17.491	57.0821	8.64172	8.55349	1.03804	7.03794	0.155707	komatiite	184042
572	17.0835	50.0359	11.9311	7.35763	1.98362	11.5678	0.0404821	komatiite	66213-SUDD003-288.3
573	18.2608	50.4603	11.8857	8.5145	0.280935	10.5459	0.051865	komatiite	426335
574	17.1077	50.0476	11.2729	7.25811	2.12581	10.2545	1.93347	komatiite	580301
575	17.8279	50.3191	11.8677	9.37813	1.30809	9.20935	0.0896672	komatiite	223947
576	17.98	49.6602	11.4061	8.09261	1.67799	11.1406	0.0424809	komatiite	666135
577	17.6789	54.0453	9.51539	9.67138	2.22546	6.86356	0	komatiite	864858
578	17.0565	50.5674	11.3375	9.02989	0.943122	11.0365	0.0290963	komatiite	434605
579	19.1046	38.9958	15.1713	4.21424	1.06761	21.3522	0.094399	komatiite	426488
580	17.6927	56.6871	12.2936	6.264	0.622252	6.32623	0.114079	komatiite	184154
581	17.9424	50.2428	11.888	9.39688	1.28235	9.16563	0.0819862	komatiite	223946
582	17.4803	50.7625	12.1789	10.7666	0.501484	8.18749	0.122812	komatiite	423270
583	17.2327	46.9616	11.5892	10.5815	1.06823	12.4962	0.0705432	komatiite	193173
584	19.0633	47.0452	15.3844	9.81037	0.111481	8.49489	0.0903	komatiite	426510
585	18.7685	53.7043	13.0063	2.74394	0.0548787	11.7221	0	komatiite	180220
586	17.264	46.946	11.4084	10.6007	1.34276	12.418	0.0201918	komatiite	16249-71
587	17.6726	46.2269	12.8531	9.94405	1.00986	12.2832	0.0103047	komatiite	184345
588	17.5834	51.8899	8.16086	16.4467	0.819261	4.94629	0.153611	komatiite	184346
589	18.123	51.6295	10.0488	9.48297	0.231806	9.90443	0.579515	komatiite	199558
590	17.6728	45.468	11.8096	11.0275	1.67676	12.3031	0.0421762	komatiite	16249-GOR 537
591	17.4154	48.9227	12.3948	8.91982	1.59607	10.6876	0.0636409	komatiite	429061
592	18.4879	53.9196	11.0027	7.3244	0.504021	8.47185	0.289544	komatiite	338145
593	17.4515	49.1512	14.2078	9.86257	1.13177	8.19523	0	komatiite	172819
594	17.498	49.4461	11.4973	7.30097	1.86322	10.0958	2.29864	komatiite	580302
595	17.4853	48.5143	12.4318	8.7831	1.14211	9.47039	2.17303	komatiite	166054
596	17.8479	50.1393	14.299	10.3167	1.33086	5.99402	0.0722171	komatiite	161925
597	18.5934	49.0091	13.542	7.43734	0.0967284	11.285	0.0365419	komatiite	427597
598	17.7995	46.0051	15.1671	10.7352	0.637532	9.53213	0.123393	komatiite	183522
599	17.8921	47.5508	12.7153	10.8178	1.45406	9.46685	0.103125	komatiite	586547
600	18.5743	51.4909	9.99252	9.13754	1.13284	9.60778	0.0641231	komatiite	230651
601	18.4843	47.7785	11.1926	10.3741	0.616497	11.4264	0.127551	komatiite	426545
602	18.7607	46.9018	18.006	9.40192	0.442063	6.44765	0.0398935	komatiite	426332
603	18.7272	47.1624	16.4057	9.61114	0.279832	7.65232	0.161441	komatiite	380409
604	18.4366	49.1221	12.3969	11.0535	0.719272	8.27163	0	komatiite	186764
605	18.3279	49.2595	11.5744	6.45941	1.59647	10.0515	2.73081	komatiite	1586717
606	18.6153	48.2891	11.6279	9.5897	0.59603	11.1968	0.0851471	komatiite	169514
607	17.9017	47.8301	12.2723	10.9826	1.13613	9.74411	0.13306	komatiite	586549
608	19.6451	43.0417	16.6461	8.00854	0.15725	12.4228	0.0786252	komatiite	182846
609	18.0371	48.5457	11.2346	9.17318	1.23683	11.7499	0.0226753	komatiite	434600
610	18.0078	50.6792	13.7991	10.5783	0.679152	6.16382	0.0926116	komatiite	30290-DH95-2
611	18.3475	48.5539	11.2007	9.62302	1.48159	10.7097	0.0835876	komatiite	403483
612	17.7888	48.2029	14.0529	8.29199	1.00233	10.6004	0.0607472	komatiite	177082
613	17.6938	47.6526	10.2543	10.757	1.16618	12.4661	0.0100533	komatiite	16249-47
614	17.6654	47.0742	11.5427	10.2379	0.953528	12.4461	0.0802971	komatiite	193172
615	18.1453	47.6765	12.6224	10.7367	1.39104	9.32509	0.10304	komatiite	586548
616	19.0275	46.7803	16.4282	9.64332	0.280768	7.67794	0.161982	komatiite	379656
617	18.1271	46.1958	11.7155	10.5271	1.30433	12.1087	0.0215676	komatiite	16249-GOR156
618	18.4949	47.1007	12.6649	10.0481	0.732677	10.8122	0.146535	komatiite	726836
619	17.7892	50.5084	11.7286	9.23185	1.59066	9.08084	0.0704722	komatiite	162722
620	18.5851	45.6323	13.9704	6.39125	0.262798	10.7958	4.36245	komatiite	726749
621	18.7601	52.7828	10.4506	11.5105	0.540546	5.91421	0.0413359	komatiite	678061
622	18.9349	50.4932	14.3349	10.9117	0.460001	4.82466	0.0406513	komatiite	426334
623	17.8445	46.3656	12.8944	10.989	1.36102	10.5051	0.0403266	komatiite	167491
624	17.8546	51.1429	9.6072	10.7834	1.62406	8.74574	0.242097	komatiite	502280
625	19.2634	49.2503	11.9296	9.43068	1.44502	8.63755	0.0434594	komatiite	182824
626	18.2332	46.2914	11.7454	10.3897	1.21144	12.0836	0.0451724	komatiite	16249-GOR-160
627	18.1827	50.0818	11.621	8.90229	1.20605	9.94481	0.0613246	komatiite	245346
628	17.9832	50.0096	12.6398	7.61762	0.848648	10.8809	0.0202059	komatiite	193526
629	17.9798	48.0808	13.2323	7.55556	0.363636	9.65657	3.13131	komatiite	166056
630	18.0335	52.3783	7.49709	10.0299	0.800365	11.2456	0.0151968	komatiite	434599
631	19.7055	48.7103	11.2587	8.75678	0.376398	9.75313	1.43917	komatiite	1586698
632	18.755	48.0465	18.4389	9.40911	0.347705	4.9627	0.0400388	komatiite	426333
633	17.9438	50.6495	11.9726	8.97191	1.21841	9.19343	0.0503474	komatiite	29508-Z2
634	19.1189	51.8926	10.8426	8.7361	1.34731	8.01967	0.0427716	komatiite	230654
635	19.6876	51.1439	11.6806	6.81918	0	10.6687	0	komatiite	1586696
636	18.1894	48.6744	9.65359	10.1617	1.26005	11.9908	0.0701155	komatiite	434608
637	18.9064	46.2683	12.0659	9.96516	1.594	11.0947	0.105563	komatiite	403482
638	19.3308	50.6962	12.9843	12.2396	0.172693	4.55478	0.0215866	komatiite	471648
639	19.3062	49.0088	13.5423	9.02823	0.603318	8.47878	0.0323206	komatiite	666142
640	18.1202	46.7061	13.7014	8.21073	1.47631	11.6487	0.136508	komatiite	429110
641	18.4326	44.6094	11.8167	11.1308	1.43449	12.5545	0.0215713	komatiite	1499492
642	18.4696	50.3388	12.0947	9.40961	1.12093	8.41209	0.154256	komatiite	184156
643	19.8406	47.5072	13.5578	8.1567	0.341699	10.5706	0.0253519	komatiite	426198
644	18.1324	49.4611	10.5772	12.189	0.755515	8.76398	0.120882	komatiite	180434
645	18.2131	48.8718	13.3866	9.81483	0.161894	9.53152	0.0202368	komatiite	873408
646	19.1857	48.7956	15.3485	12.5346	0.234492	3.83713	0.0639522	komatiite	1138692
647	19.3653	51.8558	11.2964	10.7154	0.408822	6.33674	0.0215169	komatiite	425579
648	19.5563	48.5648	11.7338	9.34356	0.673606	10.0715	0.0564959	komatiite	426264
649	18.3449	45.5565	12.7395	10.161	0.937627	12.2299	0.0305748	komatiite	154248
650	18.6393	49.7049	13.8863	10.6658	1.31511	5.67464	0.113907	komatiite	161929
651	18.1178	46.8042	11.3739	10.3674	1.077	12.1792	0.0805234	komatiite	193171
652	19.1816	52.7494	11.1253	8.20546	0	8.73828	0	komatiite	1586695
653	18.2277	47.5902	11.5591	9.77064	0.848742	11.9632	0.0404163	komatiite	16249-GOR-94-1
654	18.8764	54.547	7.99318	9.60563	1.40213	7.49197	0.0837092	komatiite	184149
655	19.2513	49.6267	12.1374	10.7189	0.469283	7.75384	0.0426621	komatiite	425817
656	18.3883	48.859	12.6834	10.0754	0.611247	9.3317	0.0509372	komatiite	185141
657	18.2066	50.4337	12.7093	10.934	0.978414	6.73795	0	komatiite	172816
658	18.9559	54.254	10.7207	6.53903	1.0496	8.32336	0.157441	komatiite	184150
659	18.1919	50.7702	12.1212	8.62781	0.98661	9.25199	0.0503373	komatiite	162715
660	19.3515	50.3138	11.7499	8.64935	1.29366	8.57451	0.0673559	komatiite	29508-ZA1
661	18.9568	49.3297	12.7252	8.90239	0.712191	9.32132	0.052367	komatiite	864857
662	19.4206	48.927	11.7597	9.69957	0.429185	9.65665	0.107296	komatiite	275981
663	18.5769	49.8804	12.3777	8.80605	1.28293	8.99079	0.0851867	komatiite	29508-TN6
664	18.5759	47.8253	11.4534	10.4682	1.24182	10.3656	0.069788	komatiite	1867219
665	19.8031	45.0766	14.3326	7.98687	0.809628	11.9256	0.0656455	komatiite	426535
666	18.5627	49.8805	12.4081	8.80182	1.27871	8.98297	0.0852476	komatiite	1253710
667	19.4296	48.8527	12.4598	10.4332	0.386018	8.42805	0.0107227	komatiite	666138
668	18.5999	49.107	11.8456	10.7781	0.944365	8.50955	0.215561	komatiite	189717
669	18.3448	51.598	11.7932	9.85466	1.16234	7.09535	0.15161	komatiite	184041
670	18.8523	56.4218	10.6075	5.39822	0.799352	7.8378	0.0830496	komatiite	184151
671	18.3795	49.1604	13.7366	8.42606	0.657495	9.62978	0.0101153	komatiite	873410
672	19.4337	49.0438	11.5971	11.4058	0.26724	8.19891	0.0534479	komatiite	248298
673	18.3347	48.9609	12.2695	9.15196	0.995224	10.0959	0.191863	komatiite	1114765
674	19.0291	50.814	9.67138	11.292	0.846899	8.24943	0.0972366	komatiite	423633
675	19.1894	51.1366	10.7545	13.3904	0.643161	4.62865	0.257265	komatiite	426358
676	18.436	49.1288	11.0413	11.1426	0.779984	9.24838	0.222853	komatiite	180417
677	18.4192	47.06	11.9927	5.1513	2.06457	12.0433	3.2689	komatiite	166024
678	20.229	55.4074	11.0481	3.3011	1.74503	8.19162	0.0778037	komatiite	230681
679	20.1773	57.2299	9.63989	3.10249	1.41828	7.31302	1.11911	komatiite	1147436
680	18.7195	45.0358	11.296	11.2616	1.05778	12.5438	0.0854772	komatiite	25152-GOR 539
681	19.0164	48.8563	13.0069	7.3404	1.26845	10.1372	0.374298	komatiite	198114
682	19.5408	54.1377	10.0908	9.61025	0	6.6204	0	komatiite	1586693
683	20.3375	49.1452	13.6212	6.43872	0.53286	9.8468	0.0777087	komatiite	230658
684	18.8051	53.2076	12.5231	10.5042	0.245952	3.91474	0.799344	komatiite	166555
685	19.291	47.5655	11.6944	9.23572	1.34911	10.7803	0.0840566	komatiite	403488
686	20.18	52.3648	11.8622	6.78152	0.55964	8.18611	0.06584	komatiite	230670
687	18.6442	46.6106	11.6526	10.2341	0.901814	11.9566	0	komatiite	193170
688	18.6178	46.5446	11.1302	10.4219	1.12314	12.1421	0.0202368	komatiite	154257
689	19.4833	55.8026	9.14867	10.5887	0	4.9767	0	komatiite	1586694
690	18.5323	50.1913	11.6871	9.18059	1.3489	8.9994	0.0603986	komatiite	29508-ZV87
691	19.3207	50.5504	11.8671	6.59398	1.13219	10.3365	0.199182	komatiite	31100-NEW 4
692	20.517	46.9453	18.2104	7.89286	0.244912	5.69978	0.489825	komatiite	169510
693	19.2863	51.3325	10.6911	9.85232	0.575242	7.87558	0.386981	komatiite	184348
694	19.4357	47.3889	12.529	8.24384	0.336913	9.64414	2.42156	komatiite	726721
695	19.9913	47.0143	13.0679	8.57854	1.12505	10.2228	0	komatiite	182845
696	18.6519	48.3964	11.5893	9.42867	1.39684	10.3736	0.163307	komatiite	1114766
697	19.7651	48.8094	11.5643	12.9311	0	6.86599	0.0640683	komatiite	33093-K5
698	19.7956	47.8323	13.9018	8.41207	0.897858	8.861	0.299286	komatiite	379680
699	18.885	51.1618	11.4859	9.68202	1.19242	7.53159	0.0611496	komatiite	169434
700	19.451	48.0732	11.7333	8.7634	1.35425	10.3948	0.230065	komatiite	403493
701	18.7894	46.8725	11.8191	12.1222	0.572774	9.71796	0.106069	komatiite	176412
702	20.1133	48.6613	10.6298	10.0458	0.832648	9.63493	0.0821835	komatiite	426539
703	19.4724	57.4749	8.29146	11.6206	0	3.1407	0	komatiite	1586692
704	20.5131	49.8789	14.336	10.8126	0.165162	4.2832	0.0110108	komatiite	471647
705	19.5737	47.0881	11.9163	9.01062	1.28184	11.0561	0.0734276	komatiite	403487
706	19.8006	47.5872	13.1509	7.9754	1.68629	9.65108	0.148478	komatiite	945007
707	19.6724	47.7338	11.5993	8.88365	1.3115	10.6414	0.157885	komatiite	403490
708	18.8004	47.8555	9.24939	10.858	1.43768	11.7628	0.0361933	komatiite	434597
709	19.8339	51.1227	11.4549	11.7731	0.519712	4.74105	0.554713	komatiite	426361
710	19.8345	47.5605	13.2372	9.03691	0.975817	9.30208	0.0530335	komatiite	945012
711	18.8584	47.8015	14.7237	16.6398	0.34288	1.63372	0	komatiite	198503
712	19.9467	50.8209	11.7164	9.84009	0.245203	7.40938	0.021322	komatiite	425835
713	19.0111	50.7537	12.3095	11.0577	0.476799	6.3607	0.030434	komatiite	166927
714	19.2745	45.7063	11.781	10.0737	1.26306	11.881	0.0205375	komatiite	16249-GOR-159
715	19.6531	48.0373	11.7394	9.02468	1.26304	10.1986	0.083853	komatiite	403489
716	20.1436	48.8589	13.0183	8.25029	0.621451	9.07532	0.032144	komatiite	175239
717	18.9478	49.486	12.9006	9.34287	0.896997	8.34509	0.0806289	komatiite	33411-8550
718	20.0555	47.7918	13.0894	8.84361	0.565394	9.59036	0.0640068	komatiite	175247
719	19.854	48.8016	10.5304	9.37843	0.590767	10.7604	0.0843953	komatiite	248295
720	20.8237	50.6238	13.0948	6.8897	0.220824	8.29193	0.0552059	komatiite	230666
721	20.4395	48.4492	12.1123	8.83549	0.324437	9.79798	0.0410953	komatiite	426289
722	19.0697	49.1373	13.3185	9.4945	0.605388	8.27364	0.100898	komatiite	188867
723	20.2455	48.0965	11.5689	9.37292	0.589155	10.0478	0.0792682	komatiite	426153
724	19.3548	48.0799	11.7051	9.72862	0.77829	10.3431	0.0102407	komatiite	184496
725	19.0755	46.7299	10.6984	10.2947	1.17077	12.0105	0.0201857	komatiite	154255
726	19.5046	50.3612	12.7245	10.5263	1.34159	5.46956	0.0722394	komatiite	161930
727	20.2182	49.8502	11.6602	8.76123	0.320924	9.16774	0.021395	komatiite	425544
728	19.3328	49.6429	11.314	9.00837	1.26505	9.39604	0.040808	komatiite	32894-331/531
729	20.1956	48.2568	12.9358	7.84439	0.659014	10.034	0.0744048	komatiite	175235
730	19.2288	47.2624	11.2033	7.80285	0.991802	9.34116	4.16962	komatiite	166027
731	19.2639	48.0584	12.8764	9.92599	0.405556	9.26696	0.202778	komatiite	180418
732	20.2645	50.0213	11.7534	8.90572	0.0746587	8.96971	0.0106655	komatiite	175229
733	20.0909	48.2183	13.5138	8.67083	0.422967	9.0515	0.0317225	komatiite	175241
734	20.0327	47.9583	11.5075	9.68439	0.93261	9.83192	0.0526898	komatiite	403486
735	19.548	50.3338	12.2034	10.1592	0.0924499	7.61171	0.0513611	komatiite	30078-SP85/5
736	20.4311	51.9091	9.58816	11.9048	0.504076	5.56628	0.0965251	komatiite	1546670
737	20.6363	44.8583	12.7858	9.19697	0.617464	11.8293	0.075829	komatiite	275979
738	19.7822	50.4461	11.3589	8.29876	0.176349	6.22407	3.71369	komatiite	726772
739	19.2962	48.6144	12.0758	8.85	1.08099	10.0219	0.0606165	komatiite	271790
740	19.235	50.005	11.6658	8.92803	1.42929	8.66633	0.070458	komatiite	162721
741	20.418	45.9217	13.1144	9.05214	0.383836	11.014	0.0959591	komatiite	726756
742	20.1768	39.6906	17.2087	5.40996	0.610462	16.8509	0.052626	komatiite	175260
743	19.7062	50.0771	11.5792	7.36669	1.43841	9.79143	0.0410973	komatiite	245350
744	20.7142	50.2751	10.8534	8.67407	0.550221	8.77117	0.16183	komatiite	944996
745	20.8855	48.624	10.2578	10.8017	0.380724	9.02861	0.0217557	komatiite	425660
746	20.6053	48.5083	13.2003	9.05774	0.0858553	8.52114	0.0214638	komatiite	427734
747	20.6532	54.4404	7.43729	6.77682	2.28045	8.36883	0.0430274	komatiite	162605
748	20.5678	47.0273	15.0723	8.03428	0.299946	8.97697	0.0214247	komatiite	175240
749	19.9109	53.3997	7.73217	11.5361	0.528607	6.8408	0.0518242	komatiite	248302
750	20.4814	48.1627	12.717	9.76675	0.159761	8.69102	0.0213015	komatiite	666139
751	19.4757	47.272	13.0378	11.0335	0.0809799	9.08999	0.0101225	komatiite	873407
752	21.0976	47.8475	11.9509	8.35798	1.54453	9.20145	0	komatiite	182865
753	19.7965	47.1271	12.0876	11.1522	0.185014	9.62072	0.0308356	komatiite	28652-P9-111
754	20.745	51.4752	9.8754	9.1674	0.76395	7.87622	0.0968388	komatiite	162600
755	20.7239	46.8302	12.3333	9.3048	0.429733	10.3029	0.0752033	komatiite	1089847
756	21.116	49.6718	10.0766	2.80088	0.0547046	16.2363	0.0437637	komatiite	758598
757	21.2163	52.7658	12.2021	12.6418	0.516665	0.52436	0.133014	komatiite	426362
758	19.8703	45.8119	14.0667	9.10681	1.18337	9.88887	0.0720313	komatiite	382186
759	20.104	47.2453	11.4865	5.79002	0.31185	9.91684	5.14553	komatiite	726729
760	20.5589	46.1113	13.3872	8.78666	1.18997	9.93413	0.0318742	komatiite	945010
761	20.3177	47.8701	11.7076	8.4841	1.13086	10.3531	0.136502	komatiite	403491
762	19.6287	47.0278	11.1686	9.56583	0.821668	11.6657	0.121729	komatiite	16249-GOR-94-26
763	20.0269	50.7079	11.7495	6.09693	1.91175	8.86638	0.640694	komatiite	198117
764	20.2515	58.3732	12.3723	3.12285	0.835544	4.96104	0.0835544	komatiite	184152
765	21.3562	48.7671	10.2378	3.52268	0.0660502	16.0062	0.0440335	komatiite	758599
766	19.5545	49.7934	12.4987	9.8478	0.503981	7.73108	0.0705574	komatiite	188868
767	20.9807	48.0176	13.3022	8.51124	0.259555	8.88975	0.0389332	komatiite	427677
768	20.9571	45.9112	13.6329	7.18375	0.194447	12.1098	0.0108026	komatiite	175228
769	21.0275	51.9185	9.1047	3.21916	0.0325168	14.6651	0.0325168	komatiite	758597
770	20.3605	47.9095	14.5552	8.42502	0.639212	8.11066	0	komatiite	29433-5048
771	19.9826	49.5821	12.0465	8.69693	1.14461	8.47229	0.0748813	komatiite	1253709
772	19.6553	46.6687	11.5916	9.87804	0.81645	11.39	0	komatiite	16249-GOR-166
773	19.9748	49.5785	12.0771	8.68648	1.14727	8.46112	0.0747775	komatiite	29508-TN5
774	20.8958	48.6284	13.1162	12.0017	0.342906	4.95071	0.0642949	komatiite	1138689
775	20.7069	49.0236	12.0357	7.27022	0.520059	10.2208	0.222883	komatiite	248299
776	21.0549	47.9021	12.9975	8.834	0.0539316	9.1468	0.0107863	komatiite	427582
777	20.0164	48.1497	11.8892	8.35208	0.879166	10.5807	0.132897	komatiite	180221
778	20.0759	50.8561	13.483	9.83287	0.389624	5.34195	0.0205065	komatiite	185123
779	21.5406	47.2068	17.1049	7.71194	0.121015	5.62169	0.693085	komatiite	169511
780	20.3573	50.6855	11.4042	10.0021	1.22559	6.26298	0.0623182	komatiite	161924
781	21.2252	49.4894	10.7426	10.2336	0.368192	7.90531	0.0357363	komatiite	426493
782	19.832	47.9611	13.1134	10.5939	0.0708287	8.4185	0.0101184	komatiite	873406
783	19.9654	51.5432	12.7636	9.72802	0.25466	5.70439	0.0407456	komatiite	864827
784	20.1832	47.2931	16.3442	9.40716	0.205846	6.52532	0.0411692	komatiite	32676-17-10
785	20.5914	48.5152	11.6856	8.55965	1.00807	9.56667	0.0734284	komatiite	403492
786	20.9011	51.7055	11.8797	10.0839	0.106259	5.31293	0.0106259	komatiite	2002851
787	20.9132	48.1885	11.524	8.104	1.09505	10.1114	0.0637274	komatiite	403494
788	21.4014	46.7137	11.1027	10.7659	0.488865	9.49484	0.032591	komatiite	164902
789	19.9635	46.818	13.4779	9.07985	0.69923	9.68788	0.273612	komatiite	180419
790	20.8796	51.7391	12.9401	11.1745	0.43345	2.71699	0.116291	komatiite	1138690
791	20.1223	57.1676	11.1156	4.65614	0.866021	5.47122	0.601121	komatiite	1127668
792	19.9173	48.2094	11.6496	8.63115	1.3531	10.0868	0.152737	komatiite	1114760
793	20.9588	47.168	12.6432	8.32626	1.12431	9.08994	0.689436	komatiite	945005
794	21.7523	49.1074	11.3156	8.56907	0.05493	9.18429	0.016479	komatiite	426110
795	21.4198	48.7895	11.4671	8.76263	0.497631	9.03308	0.0302906	komatiite	426008
796	21.206	47.4456	12.6914	9.39274	0	9.21067	0.0535504	komatiite	275978
797	20.1794	49.7656	11.4044	9.09091	1.02935	8.45903	0.0713412	komatiite	169432
798	21.0759	47.3996	11.7408	8.41973	0.847295	10.4422	0.0745109	komatiite	403485
799	21.7961	51.1878	8.2671	14.3106	0.110081	4.29317	0.035226	komatiite	678048
800	22.0775	47.3886	12.2653	7.79403	0.0669016	10.392	0.0156104	komatiite	426279
801	21.4549	51.8619	11.9506	9.96969	0.151548	4.55726	0.0541243	komatiite	151891-ARC82
802	20.2866	50.4504	10.3787	9.55988	0.644831	8.64893	0.0307062	komatiite	175253
803	21.0672	49.426	13.446	9.60884	0.14881	6.27126	0.0318878	komatiite	151888-ARC196
804	19.9832	47.5424	11.6267	9.31317	1.4494	10.0019	0.0832634	komatiite	1114748
805	21.2436	50.9418	10.0171	9.81378	0.278253	7.50214	0.203339	komatiite	1586699
806	20.2157	52.8741	9.28884	8.53597	1.04792	7.98657	0.0508699	komatiite	162783
807	20.3355	57.2934	10.7099	5.50327	0.163666	5.96358	0.0306874	komatiite	1127671
808	21.1012	51.4534	13.1975	8.21133	0.551666	5.48483	0	komatiite	183993
809	20.788	48.913	12.6254	8.6852	1.02425	7.91179	0.0522575	komatiite	31100-NEW 52
810	20.1479	56.5336	11.3553	4.29498	0.90154	6.16896	0.59765	komatiite	1127667
811	21.8063	48.8724	11.3853	8.94935	0.241075	8.72252	0.0230117	komatiite	678014
812	21.6587	48.6504	11.5694	8.85067	0.272094	8.96822	0.0304745	komatiite	678011
813	21.507	50.2551	10.7211	8.84057	0.65926	7.99758	0.0194536	komatiite	426503
814	20.4312	44.3532	12.3819	13.1417	0.0308008	9.65092	0.0102669	komatiite	28485-M657
815	20.839	50.5791	11.3096	11.8332	0.471234	4.838	0.129851	komatiite	426363
816	20.0694	47.5264	11.4944	9.46013	1.46724	9.91159	0.0707971	komatiite	1114743
817	22.2557	52.1977	10.1406	5.32129	0.858992	9.12539	0.100402	komatiite	230676
818	21.2307	51.9704	8.04659	6.21177	2.44642	10.0835	0.0106366	komatiite	168453
819	20.3152	56.1668	9.83223	4.25013	1.92171	7.42247	0.0915099	komatiite	1026868
820	21.7917	48.4866	11.6477	8.88884	0.348667	8.81475	0.0217917	komatiite	678009
821	21.7801	48.3518	11.8701	7.74282	0.0762303	10.1495	0.0294031	komatiite	426375
822	20.1471	48.353	10.7787	10.9802	0.815956	8.85464	0.0705148	komatiite	180432
823	20.3486	47.4122	9.15686	10.3778	1.29213	11.3952	0.0172963	komatiite	434602
824	21.4712	52.0677	11.9702	8.65934	0.110577	5.70061	0.0203976	komatiite	677999
825	21.4977	47.94	12.6837	10.4909	0.257973	7.10501	0.0247224	komatiite	427695
826	22.097	52.1489	8.98243	9.41332	0.132582	6.97161	0.254116	komatiite	1586700
827	21.5538	48.8194	12.0701	9.25736	0.0215538	8.26589	0.0118546	komatiite	427581
828	21.5517	49.7845	9.0194	4.39655	0.140086	15	0.107759	komatiite	758596
829	21.9178	54.5973	17.1616	0.580822	0.0767123	5.64384	0.0219178	komatiite	1138691
830	22.0751	46.2472	11.2583	9.49227	0.0772627	10.8168	0.0331126	komatiite	426387
831	20.5241	49.3807	12.7956	9.44825	0.225202	7.55451	0.0716552	komatiite	804914
832	20.2648	57.0346	11.0976	4.63918	0.869214	5.48817	0.606428	komatiite	1127669
833	21.4997	47.1023	13.2512	8.28066	0.278522	9.3519	0.235672	komatiite	726710
834	20.9741	53.9812	8.30087	9.78723	0.344694	6.5283	0.0835623	komatiite	248303
835	20.3134	48.3316	13.1345	9.47422	0.0808898	8.65521	0.0101112	komatiite	873405
836	20.544	44.8921	11.6985	10.1237	1.10441	11.5861	0.05113	komatiite	16249-1P
837	21.7086	48.1693	11.6859	10.1847	0	8.20823	0.0432012	komatiite	275980
838	21.8602	49.9195	11.3107	9.20085	0.108757	7.58037	0.0195763	komatiite	425856
839	21.5987	47.8933	12.5617	8.94037	0.108531	8.86515	0.0322369	komatiite	403503
840	20.5519	45.5391	11.6709	10.0971	0.694941	11.4154	0.0306592	komatiite	25151-GOR 525
841	21.8447	47.5922	12.3068	8.70536	0.184298	9.34498	0.0216821	komatiite	244632
842	21.7532	48.7315	12.8684	8.52855	0.140343	7.95639	0.0215913	komatiite	427693
843	20.9967	49.1694	9.12878	8.76946	0.989429	10.8733	0.0729053	komatiite	184157
844	21.5109	45.4628	11.5336	7.94133	0.930575	12.5569	0.063957	komatiite	403484
845	21.4157	46.8322	12.7136	8.28823	1.22042	9.48742	0.0424493	komatiite	945008
846	20.6935	49.2752	11.8937	8.68719	1.07565	8.27742	0.0973211	komatiite	29508-TN2
847	20.3281	49.995	11.7037	8.32243	1.27805	8.29224	0.0805072	komatiite	162724
848	21.738	50.7937	10.869	9.39467	0.139898	7.0487	0.0161421	komatiite	425828
849	21.9661	48.2819	10.6024	8.4602	1.13093	9.51501	0.0434972	komatiite	164890
850	22.4016	44.9142	14.1064	7.21399	0.144169	11.2008	0.0188529	komatiite	678013
851	21.2294	50.341	11.5606	11.7708	0.420384	4.5927	0.0851278	komatiite	426364
852	20.9237	49.7158	10.7973	9.00724	1.29414	8.05475	0.207063	komatiite	380467
853	20.8179	46.7347	12.7833	8.35393	0.370828	10.9085	0.0309023	komatiite	175251
854	21.9605	46.8628	11.8432	13.7972	0	5.49284	0.0434216	komatiite	186790
855	20.2177	51.228	11.7312	11.1022	0.289537	5.39137	0.0399361	komatiite	167516
856	20.7708	49.4932	12.1136	8.05903	0.99932	8.4781	0.085963	komatiite	1253708
857	20.9146	50.4344	10.9763	13.1761	0.72226	3.70416	0.072226	komatiite	184347
858	21.6225	48.5334	11.6013	8.18842	0.341184	9.61713	0.095958	komatiite	248304
859	20.425	48.1317	12.0657	9.20536	0.473361	9.5075	0.191359	komatiite	156138
860	21.5538	46.0198	13.7209	7.98172	0.73334	9.96918	0.0212562	komatiite	945011
861	21.7368	48.348	9.83459	10.2095	0.507799	8.93469	0.428522	komatiite	403504
862	20.7147	55.8448	11.2915	4.89025	0.14293	7.08525	0.0306279	komatiite	1127672
863	20.8047	49.5009	12.0831	8.05542	0.994117	8.47562	0.0860885	komatiite	29508-TN3
864	20.8685	50.1665	11.38	9.60155	0.228217	7.67918	0.0760722	komatiite	28711-T-1
865	20.6211	48.2513	9.85342	9.24393	0.822811	11.174	0.0335219	komatiite	434595
866	22.2322	44.0263	14.1279	7.06393	0.153326	12.3756	0.0208085	komatiite	425616
867	20.8764	46.2777	11.9397	9.67719	1.31634	9.84173	0.0709592	komatiite	1867228
868	20.7227	50.7044	11.862	7.46223	0.336872	8.86076	0.0510412	komatiite	169645
869	22.5937	46.1891	13.3559	9.61624	0.144689	8.08031	0.0200338	komatiite	427696
870	21.7043	53.138	10.0503	8.12574	0.128301	6.84272	0.0106918	komatiite	805088
871	20.582	46.5376	12.6736	7.47237	0.476528	10.4431	1.81486	komatiite	166029
872	22.1621	46.18	12.664	8.19887	0.578615	10.1749	0.0414856	komatiite	426207
873	20.7615	51.5566	10.6869	9.66622	0.204144	7.10422	0.0204144	komatiite	245337
874	21.5532	51.2669	12.2438	8.18156	0.549665	5.46494	0.739934	komatiite	194100
875	22.0445	47.547	12.319	8.0938	0.0864491	9.88762	0.0216123	komatiite	425836
876	20.8185	48.0355	12.3992	8.92948	0.796	8.92948	0.0918461	komatiite	30290-DH96-9
877	22.0595	49.4177	11.3542	8.67243	0.227083	8.2507	0.0183829	komatiite	425681
878	22.0703	51.6055	10.0182	9.71525	0.0973689	6.48044	0.0129825	komatiite	423729
879	20.8766	50.3495	10.6839	10.336	0.21593	7.41938	0.11871	komatiite	28711-T-3
880	22.5193	49.8957	10.8954	8.46681	0.0441555	8.16876	0.00993498	komatiite	426224
881	20.6269	47.1183	12.639	8.88777	0.374115	10.3134	0.0404449	komatiite	29889-90704
882	21.2257	53.9382	9.73884	12.236	0.145666	2.67402	0.041619	komatiite	1138693
883	21.9218	48.142	11.3907	8.60754	0.279396	9.6284	0.0300888	komatiite	425612
884	20.9716	48.1462	10.3625	3.64589	0.164322	10.229	6.48044	komatiite	726790
885	20.6137	49.1503	12.1827	8.64867	0.393121	8.50755	0.504002	komatiite	193525
886	22.2711	47.175	12.5913	7.35478	0.337275	10.2488	0.0217597	komatiite	191032
887	21.5647	45.8566	11.3299	9.43456	0.821312	10.9298	0.0631778	komatiite	1076201
888	21.8679	49.563	11.0663	8.63403	0.384209	8.47394	0.0106725	komatiite	248300
889	22.2829	48.3701	11.3588	8.73053	0.282612	8.95662	0.0184785	komatiite	678008
890	22.0132	48.7512	11.812	8.54756	0.075167	8.7838	0.017181	komatiite	423659
891	20.6341	49.3206	9.95471	11.4746	0.342224	8.26371	0.0100654	komatiite	180433
892	22.7122	41.6574	14.6244	8.08775	0.155107	12.741	0.0221582	komatiite	178781
893	22.8356	47.4535	10.5935	11.2507	0.066836	7.78639	0.0133672	komatiite	426331
894	21.9129	46.6437	11.0568	8.75236	0.875236	10.6736	0.0853889	komatiite	200667
895	21.0284	50.169	11.1544	10.6115	0.430196	6.55536	0.0512138	komatiite	586543
896	22.0283	47.4513	11.6406	7.68901	0.449775	10.7196	0.0214179	komatiite	666134
897	22.2066	45.428	14.0235	7.24387	2.06197	9.03595	0	komatiite	182847
898	22.3467	46.9942	12.6646	8.99728	0.184504	8.79107	0.0217063	komatiite	244630
899	20.7976	49.6719	13.4276	9.1368	0.0706714	6.86522	0.0302877	komatiite	180421
900	20.7976	49.6719	13.6295	9.18728	0.100959	6.57244	0.0403836	komatiite	180420
901	22.156	51.303	9.76586	9.89492	0.0645321	6.79738	0.0182841	komatiite	425671
902	20.7724	46.385	11.3946	9.37784	0.84703	11.1929	0.0302511	komatiite	16249-GOR-145
903	22.0055	48.7112	11.1341	8.65264	0.491385	8.97311	0.0320468	komatiite	219808
904	20.8692	52.6796	8.53004	10.6271	0.607841	6.58495	0.101307	komatiite	104808-KM5
905	21.1389	48.3306	12.6383	9.17657	0.215076	8.48013	0.0204834	komatiite	32676-303
906	20.7788	49.6478	11.612	8.40209	1.19742	8.29141	0.0704367	komatiite	162709
907	21.1817	46.7492	11.4743	11.0977	0.106709	9.35837	0.0320127	komatiite	29735-ALX12
908	20.9422	46.2006	11.6008	11.0132	0.557244	9.64539	0.0405268	komatiite	176869
909	21.136	48.5545	10.4505	14.8738	0	4.96476	0.0204311	komatiite	155433
910	22.1794	48.6446	12.3754	7.76813	0.192864	8.82889	0.0107147	komatiite	175238
911	22.7625	46.6247	12.206	8.26928	0.131957	9.98472	0.0208931	komatiite	425799
912	20.926	43.8738	12.7376	11.019	0.727861	10.6146	0.101092	komatiite	166041
913	22.1319	48.5406	10.1572	8.68171	1.06918	9.31252	0.106918	komatiite	164891
914	21.2853	51.6195	10.2108	11.126	0.37018	5.34704	0.0411311	komatiite	104808-KM4
915	20.9779	49.3907	11.6011	7.41469	1.06358	8.98474	0.567244	komatiite	580300
916	21.2524	47.728	12.0044	9.5025	0.615713	8.66103	0.236023	komatiite	380471
917	21.9924	47.2311	12.9748	7.78697	0.753236	9.18735	0.0742627	komatiite	945006
918	20.9502	45.7711	12.9248	8.74188	0.980303	10.6014	0.0303186	komatiite	271791
919	20.9142	51.1011	7.67525	11.0971	1.26997	7.88187	0.0604747	komatiite	580198
920	22.882	58.6648	10.466	0.870332	0.0330506	7.05079	0.0330506	komatiite	151877-ARC28A
921	22.0473	46.0574	11.2486	8.66825	0.901838	11.0449	0.0318296	komatiite	200657
922	21.1388	52.6589	9.32384	9.36451	0.711744	6.76157	0.0406711	komatiite	1026872
923	22.7417	47.8887	10.682	10.4743	0.0328005	8.16733	0.0131202	komatiite	425568
924	22.277	48.6666	11.7811	10.3888	0.514084	6.29753	0.0749705	komatiite	1015684
925	22.4428	53.9707	8.76133	10.7035	0.0431593	4.06776	0.0107898	komatiite	162604
926	22.4566	50.8513	9.56566	9.31734	0.15115	7.63309	0.0248318	komatiite	426015
927	20.9931	47.9411	15.2402	12.8179	0.433993	2.55349	0.0201857	komatiite	198498
928	21.9363	49.4305	8.12065	9.06982	0.917528	10.4514	0.0738241	komatiite	864856
929	20.9377	49.5321	11.4398	8.48174	1.34822	8.18996	0.0704296	komatiite	29508-ZV4
930	20.9853	47.6994	11.4645	9.08609	1.18068	9.52756	0.0564672	komatiite	1114768
931	20.7562	45.5622	10.9154	10.0199	0.885572	11.8209	0.039801	komatiite	16249-GOR-94-19
932	22.965	48.2375	10.3398	8.42783	0.516438	9.43873	0.0747187	komatiite	426575
933	23.1582	49.1972	10.5264	8.15522	0.210529	8.7314	0.0210529	komatiite	426212
934	22.7495	47.5672	12.4088	7.8807	0.119734	9.26309	0.0108849	komatiite	175236
935	22.2933	48.4907	12.7147	7.04	0.8	8.62933	0.032	komatiite	183994
936	21.3374	48.7085	11.1485	9.83155	0.306279	8.61664	0.0510465	komatiite	185144
937	20.9	45.22	8.68	19.39	0.23	5.55	0.03	komatiite	167472
938	21.0871	49.2436	11.9806	6.3332	1.33118	10.0242	0	komatiite	300390
939	22.7827	46.0122	12.9658	9.4465	0.642842	8.06276	0.087165	komatiite	1015683
940	21.1079	48.2595	12.814	9.70639	0.837453	7.1234	0.151347	komatiite	172815
941	21.305	52.1478	9.375	9.06963	1.03827	7.03379	0.0305375	komatiite	162782
942	22.6675	46.1039	11.9402	5.48005	0.270753	13.4185	0.119131	komatiite	248296
943	21.2608	42.8567	13.6266	9.28004	0.345209	10.8335	1.79712	komatiite	580309
944	22.795	46.5797	12.1044	7.43883	0.304513	10.7558	0.021751	komatiite	426536
945	22.7182	50.7556	10.8607	8.0494	0.0975028	7.47522	0.0433346	komatiite	162602
946	22.6825	51.0114	10.2758	13.921	0.0973499	1.97945	0.03245	komatiite	426266
947	22.8208	45.6633	13.527	7.06279	0.174121	10.7411	0.0108826	komatiite	425888
948	21.6454	52.2048	8.7345	9.24417	0.50554	7.59342	0.07222	komatiite	248301
949	23.3718	45.6306	11.2407	8.36932	0.856965	10.495	0.0356141	komatiite	423690
950	21.3647	52.2371	9.1926	9.11125	1.03722	7.03681	0.0203376	komatiite	162781
951	21.1786	47.4491	11.519	9.08534	1.26271	9.44465	0.060569	komatiite	1114757
952	21.449	53.7041	9.09184	10.7449	0.142857	4.83673	0.0306122	komatiite	245341
953	21.208	47.2351	11.3907	9.27851	1.43853	9.35044	0.098642	komatiite	1114758
954	23.1987	44.7442	11.0296	8.70639	1.04697	11.2301	0.044083	komatiite	200661
955	21.6177	49.2815	10.7575	7.42147	1.14966	9.46418	0.307945	komatiite	198116
956	21.3445	46.2548	12.3832	8.8336	0.810422	9.99858	0.37482	komatiite	580304
957	21.4788	51.0846	11.9259	7.33272	0.23424	7.92341	0.0203687	komatiite	169390
958	23.5379	44.4866	12.4777	10.1562	0.446429	8.81696	0.078125	komatiite	1015687
959	21.0663	54.2133	8.76597	11.7412	0.259585	3.89377	0.0599042	komatiite	104808-KM3
960	22.5254	49.9616	10.5795	9.12759	0.19216	7.60099	0.0128107	komatiite	425794
961	22.3778	55.8914	6.43759	11.8252	0.0848446	3.2347	0.148478	komatiite	1586705
962	21.5636	45.8559	11.3337	9.43281	0.817578	10.9351	0.0613183	komatiite	890994
963	21.5057	50.489	12.5204	8.95477	0.112062	6.39772	0.0203749	komatiite	245340
964	22.9051	46.9919	11.4255	8.22764	0.173442	10.2656	0.0108401	komatiite	666137
965	21.3387	49.5219	12.9844	7.41822	0.533468	8.1228	0.0805234	komatiite	188847
966	21.501	49.7972	12.1704	9.3712	0.35497	6.76471	0.040568	komatiite	29489-SG3
967	21.3387	48.8173	10.9713	10.3674	0.0503271	8.33417	0.120785	komatiite	180431
968	21.7963	46.3686	11.7515	9.3971	1.28516	9.3457	0.055519	komatiite	1867227
969	22.5871	51.1405	10.6543	10.047	0	5.56153	0.00958885	komatiite	427579
970	22.6039	49.3661	9.58535	9.14819	0.170596	9.10555	0.0202582	komatiite	423748
971	21.6791	48.236	12.4041	6.09469	0.623786	10.9623	0	komatiite	804904
972	21.8219	48.07	14.5136	12.6608	0.494081	2.33659	0.102934	komatiite	198499
973	22.72	50.5841	8.74504	5.15486	0.0535848	12.6996	0.0428679	komatiite	758595
974	21.6481	44.8279	9.83355	12.3558	0	11.3346	0	komatiite	229468
975	21.7966	40.8789	14.541	5.98378	0.380412	16.3063	0.113095	komatiite	344229
976	21.4307	48.8128	11.4681	8.72992	0.4951	9.03304	0.0303122	komatiite	429063
977	23.3491	47.8848	12.4712	8.27382	0.0879024	7.92221	0.0109878	komatiite	186789
978	21.5595	48.471	11.2481	7.72373	0.364901	8.29135	2.34145	komatiite	580308
979	21.4171	49.2955	11.715	8.19243	1.21779	8.09179	0.0704509	komatiite	29508-Z9
980	21.4626	52.0126	9.23761	10.8927	0.393347	5.97081	0.0302575	komatiite	502252
981	23.4882	46.9763	12.13	12.5711	0	4.82996	0.00441092	komatiite	427580
982	23.3042	49.07	11.302	9.5733	0.131291	6.59737	0.0218818	komatiite	1015671
983	21.467	51.0371	8.94157	10.3606	0.776038	7.36732	0.0503921	komatiite	502268
984	21.5994	54.0239	8.78776	11.0582	0.0709507	4.45976	0	komatiite	423272
985	23.2236	49.0846	16.7502	4.03226	0.348736	6.45161	0.10898	komatiite	169507
986	21.8715	46.8894	13.293	8.83468	0.0409962	9.07041	0	komatiite	32676-18-15
987	22.4448	47.1802	10.6203	8.44831	0.809104	10.4028	0.0945706	komatiite	200664
988	23.2485	45.1588	11.956	8.68146	0.0217581	10.9334	0	komatiite	196559
989	21.8008	51.3205	11.8283	10.3294	0.0407872	4.65994	0.0203936	komatiite	162080
990	22.9227	46.5101	12.3405	7.62303	0.268039	9.58508	0.750509	komatiite	726713
991	21.6299	47.7394	11.8211	8.45375	0.394374	9.94024	0.0212355	komatiite	429060
992	22.2338	50.213	11.6156	8.07273	0.353247	7.44935	0.0623377	komatiite	166558
993	23.6003	48.8547	10.4547	8.91075	0	8.17186	0.00771971	komatiite	426394
994	23.6318	46.1593	14.2453	6.81346	0.121472	9.011	0.0176686	komatiite	427690
995	23.2482	49.6469	10.0489	8.45193	0.217273	8.37588	0.0108637	komatiite	426547
996	22.4714	51.4533	9.20069	11.6557	0.31502	4.89331	0.0105007	komatiite	188607
997	22.0414	48.2954	12.5245	8.49727	0.607684	7.98228	0.0514986	komatiite	586544
998	22.1865	52.045	4.96605	18.4542	0.12441	2.21865	0.00518376	komatiite	426041
999	21.6402	50.1567	15.2695	11.4268	0.212357	1.29437	0	komatiite	198501
1000	23.5249	42.1053	19.4924	6.19712	1.48335	7.19701	0	komatiite	182848
1001	23.2573	45.874	13.0836	7.56786	0.336591	9.84799	0.0325733	komatiite	426513
1002	23.1317	49.9515	10.5791	7.78605	0.086272	8.45465	0.010784	komatiite	425666
1003	21.841	47.1642	12.3918	9.0113	0.417473	9.13349	0.040729	komatiite	502277
1004	21.7789	45.1416	11.6763	9.60504	1.03564	10.7422	0.0203066	komatiite	16249-3P
1005	23.0126	48.7358	10.7671	7.56375	0.439254	8.64581	0.835655	komatiite	426496
1006	21.8839	49.1141	12.0876	8.85947	0.203666	7.78004	0.0712831	komatiite	184688
1007	23.6938	47.3876	11.9571	7.69222	0.0771426	9.17997	0.0121224	komatiite	678012
1008	23.7291	48.5619	11.2575	8.0679	0.0772576	8.29967	0.00662208	komatiite	425582
1009	22.9309	50.0213	11.3588	7.76451	0.159983	7.75384	0.0106655	komatiite	175237
1010	23.3229	47.2967	11.6072	7.87555	0.086783	9.79563	0.015187	komatiite	425615
1011	23.1731	47.1007	11.7374	6.16512	0.301789	8.18064	3.34124	komatiite	1586713
1012	23.3998	49.7382	9.94765	8.96812	0.11972	7.81446	0.011972	komatiite	678005
1013	23.622	46.8044	11.6462	8.47094	0.0878957	9.3499	0.0186778	komatiite	425820
1014	23.1808	49.2728	11.1052	8.24807	0.0970361	8.08634	0.00970361	komatiite	423639
1015	23.1158	48.4894	9.04204	5.6338	0.0537577	13.6329	0.0322546	komatiite	758594
1016	22.1559	47.2768	13.0444	8.00988	0.555956	8.91589	0.0411819	komatiite	586554
1017	22.0902	51.0246	9.80533	9.73361	0.112705	7.22336	0.0102459	komatiite	175252
1018	22.1466	48.8045	11.9038	8.04864	1.07657	7.96662	0.0533158	komatiite	421022
1019	22.8257	48.6104	7.21758	11.3283	0.359294	9.5847	0.0739723	komatiite	758629
1020	21.7613	48.7714	10.9602	9.78249	0.533957	8.18062	0.0100747	komatiite	193524
1021	23.4834	48.304	11.4047	8.90411	0.119591	7.75169	0.0326158	komatiite	63151-8-PPR
1022	23.0646	54.5649	7.85905	9.32194	0.138815	5.02936	0.0213561	komatiite	1586704
1023	23.0786	49.4876	11.155	7.63237	1.13151	7.44022	0.0747225	komatiite	194101
1024	21.9379	50.796	12.7152	7.58998	0.223235	6.72748	0.010147	komatiite	164054
1025	22.0624	46.9502	10.4753	8.81273	0.877193	10.7405	0.0815993	komatiite	890995
1026	22.7885	50.2422	9.3829	9.91997	0.0947767	6.70809	0.863521	komatiite	405990
1027	22.1121	49.5046	12.0315	8.92657	0.0102135	7.40476	0.0102135	komatiite	804917
1028	22.077	47.9983	11.9369	9.83011	0.418086	7.6989	0.0407889	komatiite	502262
1029	21.9322	50.5615	11.7248	9.86343	0.91047	4.89631	0.11128	komatiite	1180965
1030	21.9325	47.9078	11.2189	8.87407	0.313321	9.71296	0.0404285	komatiite	429294
1031	21.8354	50.5132	10.4649	9.42846	0.382371	7.33548	0.0402495	komatiite	33411-8551
1032	22.2564	48.3795	11.7949	9.45641	0.194872	7.77436	0.14359	komatiite	31102-NEW 21
1033	23.5238	50.1913	9.61549	9.04636	0.130086	7.47992	0.0130086	komatiite	678007
1034	23.1519	47.4773	11.3295	8.66327	0.544122	8.81264	0.0213381	komatiite	188606
1035	23.6708	46.9162	11.218	8.94474	0.250889	8.98837	0.0109082	komatiite	190132
1036	21.9325	48.11	11.4211	8.60117	0.283	9.62199	0.0303214	komatiite	429293
1037	21.831	51.6097	9.78873	8.4507	0.442656	7.84708	0.0301811	komatiite	188844
1038	23.69	43.7336	18.1878	7.04148	0.818777	6.52838	0	komatiite	182849
1039	21.7282	52.4682	9.48233	10.9142	0.120156	5.23681	0.0500651	komatiite	241628
1040	21.8564	49.2802	12.1816	8.79895	0.0402698	7.82241	0.0201349	komatiite	193523
1041	23.0296	47.3427	11.6686	7.92405	0.201549	8.84693	0.986528	komatiite	726833
1042	21.875	47.3462	11.3995	9.23703	1.24325	8.78494	0.11405	komatiite	1114753
1043	22.3342	46.7044	11.8972	8.44216	0.390746	10.1799	0.0514139	komatiite	31100-NEW 49
1044	23.1431	51.6244	8.78094	9.25936	0.532759	6.55294	0.106552	komatiite	162603
1045	22.3261	46.3881	13.0604	7.57223	0.0325454	10.599	0.0216969	komatiite	604488
1046	24.4006	48.8013	12.4244	7.6294	0	6.74434	0	komatiite	182844
1047	21.8907	49.1762	15.9534	9.60418	0.411895	2.9134	0.0502311	komatiite	249049
1048	23.6674	49.0718	11.8988	6.06883	0.217132	9.06525	0.0108566	komatiite	175227
1049	24.2553	45.0615	10.7258	8.28131	0.0749913	11.5714	0.0297184	komatiite	677998
1050	23.8436	46.9217	11.5937	7.3609	0.098437	10.1609	0.0207812	komatiite	425818
1051	23.1018	52.4559	9.92953	9.74938	0	4.75812	0.00529857	komatiite	427736
1052	23.6535	48.392	11.6097	6.13038	0.173604	10.0256	0.0151903	komatiite	423744
1053	23.5079	49.8333	9.47414	8.92569	0.204323	8.04388	0.0107538	komatiite	70289-24-TOH-93-1
1054	22.8589	48.4576	10.9903	7.8009	0.250967	8.41786	1.22347	komatiite	726802
1055	23.6893	48.4077	10.2253	8.10225	0.194974	9.2721	0.108319	komatiite	515434
1056	22.1145	48.4417	11.4361	8.40531	0.383897	9.17311	0.0454614	komatiite	429111
1057	22.0944	48.527	13.9225	8.49475	0.675948	6.22478	0.0605327	komatiite	180428
1058	22.1234	47.8836	13.5367	8.24326	0.69704	7.4452	0.0707142	komatiite	180422
1059	23.375	49.2048	11.6234	7.74896	0.0960615	7.93041	0.021347	komatiite	168694
1060	22.4156	48.3521	12.2108	12.2108	0	4.80041	0.0102354	komatiite	155434
1061	23.3525	46.7051	11.2711	5.92877	0.202602	7.62423	4.91576	komatiite	1586719
1062	23.8536	45.202	13.2339	6.862	0.348546	10.4564	0.0435682	komatiite	168695
1063	24.2152	49.5362	10.1505	9.35437	0.232201	6.50162	0.00995146	komatiite	425701
1064	22.5401	46.4286	11.9597	9.12927	0.658707	9.2219	0.0617538	komatiite	42491-422/91
1065	22.0511	49.064	11.7351	7.87037	1.09702	8.12198	0.0603865	komatiite	29508-Z8
1066	24.2049	44.9205	12.6215	9.56272	0.165636	8.51369	0.0110424	komatiite	63151-12C-PPR
1067	23.4282	49.0026	11.2763	8.35896	0.128139	7.77379	0.0320349	komatiite	1089825
1068	23.1702	51.4448	9.8186	8.59523	0.242565	6.71799	0.0105463	komatiite	945013
1069	23.8783	46.2249	12.4823	8.59316	0.217273	8.57143	0.032591	komatiite	1015674
1070	23.9307	46.5562	11.0952	8.21259	0.315451	9.86599	0.0239307	komatiite	423740
1071	22.1618	50.7706	10.1743	8.19986	0.795809	7.64581	0.251838	komatiite	188863
1072	24.14	49.2676	10.6545	8.30636	0.131673	7.4834	0.0164591	komatiite	423706
1073	22.283	48.0097	10.7769	8.36625	0.627975	8.30548	1.63071	komatiite	166026
1074	23.4402	50.8225	10.4841	9.16297	0	6.08379	0.00639277	komatiite	427733
1075	23.9104	47.1688	11.064	7.95566	0.891207	8.81426	0.195631	komatiite	164895
1076	23.4317	46.9166	16.6684	7.13601	0.127809	5.43189	0.287571	komatiite	380473
1077	23.0391	49.3245	7.39344	11.5614	0.335114	8.26265	0.0837784	komatiite	758628
1078	22.2312	44.0582	14.1471	7.06346	0.151576	12.3282	0.0202102	komatiite	429290
1079	24.1978	47.4066	11.8352	8.31868	0.263736	7.92308	0.0549451	komatiite	1015668
1080	22.3685	47.7438	12.4459	8.97991	0.426647	7.9844	0.0507913	komatiite	502263
1081	22.268	48.5389	11.2705	8.52109	0.36389	9.01639	0.0212269	komatiite	429064
1082	23.9561	46.6616	12.114	7.15528	0.358852	9.73249	0.0217486	komatiite	425704
1083	22.1988	47.7316	11.3719	8.51433	1.13866	8.98621	0.0584719	komatiite	1114767
1084	23.7808	49.0613	10.369	8.0492	0.302115	8.42685	0.0107898	komatiite	175226
1085	23.1253	48.4531	12.2391	9.12428	0.713162	6.31358	0.031463	komatiite	183996
1086	22.5	48.7551	11.8673	7.57143	0.204082	9.10204	0	komatiite	169433
1087	22.3914	54.6996	13.5201	4.67925	0.172554	3.63378	0.90337	komatiite	166554
1088	23.8693	43.5728	14.38	6.3298	0.162303	11.6533	0.0324605	komatiite	726841
1089	22.3053	45.9043	11.0617	10.8747	0.879276	8.86351	0.111173	komatiite	502274
1090	23.5141	49.1049	10.4482	8.6687	0.202341	7.94454	0.117145	komatiite	515435
1091	22.7652	48.0359	10.2485	10.3207	0.30931	7.73276	0.587689	komatiite	167513
1092	22.8652	46.2689	10.7553	8.87476	1.02521	10.1899	0.0207112	komatiite	200658
1093	22.5582	45.6171	11.5447	9.10298	0.827544	10.329	0.0204332	komatiite	25150-GOR 501
1094	22.2884	50.5297	11.9161	9.35324	0	5.8319	0.0807184	komatiite	172827
1095	24.5237	47.0499	14.5367	6.19195	0.0110967	7.67891	0.00776768	komatiite	427678
1096	24.2884	47.6975	10.7814	7.69315	0.758325	8.73722	0.0439609	komatiite	30360-93-30
1097	22.4047	51.7032	9.56002	9.3674	0.263585	6.58962	0.111517	komatiite	104808-KM2
1098	23.6061	43.9009	13.6723	9.35698	0.117496	9.33561	0.0106815	komatiite	246871
1099	22.5902	46.6115	12.8795	7.76858	0.408873	9.68006	0.0613309	komatiite	168297
1100	22.8433	55.0677	6.81889	9.33981	0.134311	3.4611	2.33495	komatiite	726775
1101	22.5691	48.5665	12.7436	9.62147	0.714213	5.74431	0.0408122	komatiite	169649
1102	24.4936	51.2452	9.29718	8.53348	0	6.43055	0	komatiite	182833
1103	23.6563	46.543	11.0831	7.89969	0.748279	10.0483	0.0213794	komatiite	200665
1104	23.3504	51.1496	9.8989	7.6113	0.462792	7.49534	0.0316259	komatiite	403548
1105	22.4666	50.5574	9.37373	8.73531	0.648561	8.15768	0.0608026	komatiite	247226
1106	22.6571	52.4272	8.36995	12.56	0.224834	3.7302	0.0306592	komatiite	167506
1107	24.1166	50.7774	8.54627	8.91595	0.891595	6.7522	0	komatiite	182860
1108	24.2509	48.8295	10.7818	7.77777	0.163857	8.18195	0.014201	komatiite	426568
1109	24.5212	47.0541	10.6811	8.17372	0.121501	9.43292	0.0154638	komatiite	425822
1110	24.4249	45.8791	11.5523	7.19543	0.143028	10.7271	0.0781155	komatiite	426508
1111	23.8336	48.526	10.5104	8.33101	0.365018	8.40616	0.0279132	komatiite	425879
1112	22.4049	50.0958	11.9742	9.12943	0	6.3452	0.0504388	komatiite	172828
1113	24.3027	45.0399	11.4842	9.24204	0.16406	9.67954	0.0874986	komatiite	63151-6.2-EJH
1114	23.5943	48.4193	12.2746	7.108	0.222788	8.37046	0.010609	komatiite	945009
1115	23.4748	46.0629	12.3707	7.89529	0.401098	9.18303	0.612202	komatiite	726793
1116	23.6966	52.324	7.65099	11.8335	0.502867	3.97633	0.0157568	komatiite	75582-MC7-2
1117	22.4878	47.2163	10.9875	8.44806	0.706528	10.1134	0.040373	komatiite	502271
1118	22.4899	47.7545	10.5447	9.73656	0.908073	8.43499	0.131166	komatiite	502273
1119	23.2042	50.6663	10.1811	4.35145	1.0202	8.52592	2.0508	komatiite	1027146
1120	24.2576	48.8415	11.1063	7.10323	0.15229	8.48472	0.0543892	komatiite	1586709
1121	23.9702	48.9079	10.3728	8.09399	0.247227	8.39496	0.0128988	komatiite	423699
1122	23.7285	47.3505	11.396	8.61886	0.617153	8.10811	0.18089	komatiite	28705-MP-7
1123	22.9054	46.1189	11.6479	9.12107	1.18122	8.97727	0.0482759	komatiite	1867221
1124	22.4733	46.969	11.5381	8.56222	1.25251	9.12688	0.078025	komatiite	1114746
1125	22.8926	48.397	11.4719	12.1684	0	5.05992	0.0102428	komatiite	155432
1126	24.3812	54.9231	10.3369	4.88496	0.207175	5.24479	0.0218079	komatiite	151878-ARC28B
1127	23.6205	44.6434	11.4417	9.29191	0.644099	10.3161	0.042236	komatiite	200662
1128	22.6417	44.0796	12.3467	7.34491	0.5969	12.9497	0.0404678	komatiite	502255
1129	23.5963	48.8781	7.78468	9.63868	0.221216	9.81776	0.0632045	komatiite	758627
1130	23.574	49.779	6.56704	11.124	0.294675	8.60871	0.0526205	komatiite	758617
1131	24.5862	48.4041	10.5589	7.46696	0.21952	8.72591	0.0384159	komatiite	678006
1132	22.9461	46.5069	11.7087	9.25015	0.0102438	9.52674	0.051219	komatiite	184495
1133	24.6235	50.786	11.2125	1.92371	1.11026	10.3331	0.0109926	komatiite	423613
1134	22.592	49.7226	11.4372	9.16793	0.00504286	7.0701	0.00504286	komatiite	176391
1135	22.5239	55.1031	9.15033	9.45199	0.221217	3.51936	0.0301659	komatiite	104808-KM1
1136	23.1389	46.5359	11.1203	9.4889	0.41301	9.27207	0.0309757	komatiite	1022563
1137	22.6031	47.4645	12.34	8.97268	0.0201633	8.53917	0.06049	komatiite	156127
1138	24.1031	47.2172	11.557	7.40725	0.276294	9.40688	0.0322522	komatiite	403549
1139	22.6223	47.1205	10.2168	8.72416	0.564801	10.6808	0.0706001	komatiite	16249-GOR-94-32
1140	22.7323	45.4444	11.1584	9.08077	0.962805	10.601	0.0202696	komatiite	16249-GOR-142
1141	23.6037	50.2787	9.39308	9.45619	0.336594	6.86862	0.0631114	komatiite	405996
1142	24.145	49.6343	10.8088	9.00194	0.570015	5.83997	0	komatiite	182859
1143	22.6115	47.5385	11.1648	8.47679	0.0302024	9.02044	1.15776	komatiite	156120
1144	23.851	46.8103	13.9157	8.5129	0.191063	6.59166	0.127375	komatiite	166557
1145	23.0627	47.0492	11.2388	8.97054	0.944268	8.57026	0.16422	komatiite	42491-422/95
1146	22.6853	50.386	10.0913	9.28402	0.15137	7.38685	0.015137	komatiite	429058
1147	24.7715	50.2809	11.1246	5.09968	0.165216	8.53618	0.0220289	komatiite	230678
1148	23.8626	48.1493	6.8512	11.0828	0.318167	9.67229	0.0636335	komatiite	758623
1149	24.6535	47.5538	10.8475	7.07829	0	9.86139	0.00547855	komatiite	423727
1150	23.8373	48.2043	6.88632	10.9651	0.31783	9.7362	0.0529717	komatiite	758624
1151	22.9078	49.888	13.9483	10.3849	0.213806	2.56567	0.091631	komatiite	198500
1152	24.574	44.135	13.1935	8.70467	0.884666	8.43163	0.0764526	komatiite	1015680
1153	23.0746	48.1489	13.5576	7.68126	0	7.45565	0.0820429	komatiite	208805
1154	24.2728	51.4329	10.0409	8.55419	0.0323206	5.65611	0.0107735	komatiite	426533
1155	22.9941	52.15	10.2372	8.17138	0.0510074	6.34532	0.0510074	komatiite	246826
1156	24.3518	45.6353	12.2731	9.22645	0.799481	7.63829	0.0756266	komatiite	1015678
1157	24.7235	50.6405	9.05508	9.20837	0.777401	5.59509	0	komatiite	182843
1158	23.9907	49.5219	8.42541	11.5278	0.456864	6.03485	0.0424989	komatiite	246287
1159	23.1961	46.3923	12.2857	9.28872	0.0513189	8.74474	0.0410551	komatiite	164807
1160	24.6973	48.7389	10.469	7.67146	0.0983521	8.31621	0.00874241	komatiite	426565
1161	24.8264	48.1149	11.1499	7.81154	0.0549257	8.01916	0.0230688	komatiite	678015
1162	24.8926	47.9128	10.8602	7.37967	0.0660866	8.87763	0.0110144	komatiite	423741
1163	23.538	46.399	10.1703	9.13399	0.801958	9.94636	0.010415	komatiite	200659
1164	22.7502	49.9295	12.9857	6.87538	0.211395	7.21764	0.0301993	komatiite	188850
1165	24.6461	48.3108	10.9054	7.47017	0.0763375	8.58252	0.00872429	komatiite	425753
1166	24.4859	47.8884	11.2678	6.71737	0.0433379	9.58851	0.00866758	komatiite	425696
1167	22.8451	49.6629	11.0455	9.81532	0.293145	6.26725	0.0707592	komatiite	502261
1168	23.2033	46.2012	11.6427	8.97331	1.16016	8.77823	0.0410678	komatiite	1867220
1169	24.5026	49.7642	10.1263	8.02298	0.119261	7.45921	0.00542094	komatiite	423636
1170	23.0377	48.7258	10.7339	7.13558	1.30479	8.66463	0.397554	komatiite	30148-91106
1171	22.7502	50.3322	10.0664	9.29132	0.352325	7.17737	0.0301993	komatiite	188857
1172	22.8474	49.181	10.8528	8.59935	0.252625	8.25578	0.0111155	komatiite	429065
1173	22.8282	51.2802	10.3227	9.51092	0.222124	5.82569	0.0100965	komatiite	502251
1174	24.0737	47.8599	13.6499	8.72019	0.0638842	5.61116	0.0212947	komatiite	176927
1175	22.7792	46.9808	11.3074	8.5857	1.23822	9.04619	0.0624228	komatiite	1114759
1176	22.8619	47.8866	10.7962	7.25678	0.737806	10.3697	0.0909624	komatiite	187497
1177	23.4818	48.5934	17.6061	2.70944	0.404858	7.01754	0.186858	komatiite	169439
1178	23.075	49.0156	11.4821	7.89636	0.0215453	8.48886	0.0204681	komatiite	604487
1179	22.7804	50.6845	13.0763	7.18744	0.59392	5.67747	0	komatiite	172830
1180	23.1872	48.1258	12.29	9.03318	0.174109	7.17943	0.0102417	komatiite	586542
1181	23.769	50.9711	10.5827	10.6457	0.209974	3.80052	0.0209974	komatiite	726786
1182	24.2713	47.246	12.1517	7.74754	0.160737	8.30476	0.117874	komatiite	726734
1183	24.3473	46.9432	10.9917	7.41377	0.13968	7.71462	2.44977	komatiite	726830
1184	24.6423	46.0793	10.4382	8.71389	0.195574	9.73522	0.195574	komatiite	515436
1185	24.8193	47.6706	11.043	7.34739	0.174938	8.93277	0.012027	komatiite	426284
1186	24.4449	48.3513	10.1441	7.38731	0.0430747	9.61642	0.0129224	komatiite	423618
1187	22.999	48.9362	11.1449	8.7234	0.121581	8.05471	0.0202634	komatiite	29889-90702
1188	22.8255	48.6677	10.7592	9.45199	0.452489	7.81297	0.0301659	komatiite	188849
1189	22.8439	50.0151	10.164	8.70484	0.271712	7.97021	0.0301902	komatiite	188865
1190	24.5064	47.7172	10.9037	6.82292	0.302281	8.85252	0.894968	komatiite	425525
1191	24.4823	47.8861	10.4077	8.74676	0.0754961	8.0673	0.33434	komatiite	405997
1192	24.4041	52.141	8.03079	8.35331	0.15051	6.89121	0.029027	komatiite	425558
1193	24.4462	48.4616	9.92925	8.14155	0.0215385	8.99232	0.00753847	komatiite	426347
1194	25.1579	46.5477	17.0564	7.39222	0.0775795	3.7349	0.0332484	komatiite	28706-B-2
1195	23.2368	45.1428	11.8845	10.0113	0	9.72464	0	komatiite	229469
1196	24.4165	50.7691	9.19652	6.60428	0.376466	8.61568	0.0215123	komatiite	1546671
1197	22.821	50.1659	10.0533	9.41993	0.170906	7.3389	0.0301598	komatiite	188851
1198	22.9684	45.4013	11.6833	8.37695	0.970069	10.4687	0.131364	komatiite	502272
1199	23.1899	51.7517	10.0639	8.27701	0.0509668	6.6155	0.0509668	komatiite	246825
1200	24.6774	45.9829	12.4905	7.53551	0.271061	9.01008	0.0325274	komatiite	726742
1201	24.4865	50.7797	9.29132	8.50629	0.129046	6.79643	0.0107538	komatiite	426526
1202	23.2236	48.5574	12.3152	9.8379	0.458762	5.54593	0.0611683	komatiite	29433-87J
1203	23.1802	45.1403	13.5523	8.50956	0	9.42456	0.193168	komatiite	241631
1204	24.9017	51.0048	9.06509	8.40979	0.0655308	6.55308	0	komatiite	805077
1205	24.6585	47.2621	11.7885	8.74945	0.118967	7.40837	0.0140597	komatiite	426553
1206	24.3629	51.1834	9.65967	9.15745	0	5.63124	0.00534274	komatiite	427735
1207	22.9724	46.9101	11.375	8.4619	1.36582	8.85213	0.0626427	komatiite	1114742
1208	22.9813	46.8061	11.4964	8.44566	1.36818	8.84686	0.05555	komatiite	1114741
1209	23.1849	49.0927	9.27194	9.53	0.507996	8.31081	0.101599	komatiite	246824
1210	24.8151	46.0309	12.8425	8.32971	0.576338	7.35102	0.0543715	komatiite	1015681
1211	24.6868	49.1253	9.61123	8.49892	0.345572	7.65659	0.075594	komatiite	405993
1212	24.6658	47.0765	11.4913	7.13214	0.20393	9.40882	0.0215799	komatiite	403550
1213	22.9934	49.0947	10.6216	6.83967	2.14243	8.27801	0.030175	komatiite	166899
1214	23.094	45.4307	12.9557	8.69434	0.858326	8.94678	0.0201959	komatiite	271788
1215	23.1356	45.5129	13.5497	6.7243	0.121341	10.9409	0.0151676	komatiite	429054
1216	25.0416	48.5522	10.2244	7.5234	0.0656111	8.58411	0.00874814	komatiite	425780
1217	23.1594	48.8471	11.8325	9.24353	0.374191	6.52306	0.0202265	komatiite	166046
1218	25.5897	46.2627	11.9568	6.12366	0.0446982	10.0012	0.0212317	komatiite	425840
1219	23.1899	45.6709	11.2405	8.81013	0.739241	10.3291	0.0202532	komatiite	16249-GOR-139
1220	23.296	53.8149	7.32452	11.3937	0.101729	4.06918	0	komatiite	647203
1221	24.8454	45.9043	12.3251	6.59651	0.21699	8.61452	1.49723	komatiite	726811
1222	23.0742	47.1226	11.507	8.36823	1.13833	8.71691	0.0728118	komatiite	1114773
1223	24.1168	53.2654	9.22776	6.16868	0.484231	6.67397	0.0631606	komatiite	338136
1224	24.3447	50.0265	8.8613	9.13722	0.382044	7.18455	0.063674	komatiite	405995
1225	23.1249	52.7837	12.1313	6.87607	0.332226	4.75184	0	komatiite	172824
1226	25.0944	47.1338	10.9106	6.76457	0.207301	9.60133	0.28804	komatiite	426318
1227	23.237	49.505	10.7092	8.73914	0.23237	7.56719	0.0101031	komatiite	166048
1228	24.6988	50.7936	12.9744	9.28889	0.204033	1.99738	0.0429544	komatiite	243953
1229	24.959	47.6392	10.8518	7.11875	0.108518	9.31081	0.0119369	komatiite	423583
1230	23.3627	49.8513	9.01525	9.39787	0.213127	8.06836	0.09134	komatiite	246823
1231	24.865	48.0773	10.5206	8.0579	0.29164	8.16591	0.0216029	komatiite	426004
1232	23.3976	45.9519	11.9772	9.07253	0.0406384	9.55003	0.0101596	komatiite	66213-SURCD08-284.5
1233	25.2906	46.7866	11.0989	8.70805	0.186444	7.8855	0.0438693	komatiite	381991
1234	24.608	50.0053	9.44	7.872	0.277333	7.744	0.0533333	komatiite	405994
1235	24.919	49.0499	10.8076	7.51458	0.151155	7.54697	0.0107968	komatiite	426285
1236	25.7845	45.4941	10.7649	8.84422	0.122836	8.93356	0.0558347	komatiite	63151-13-EJH
1237	24.3928	48.3633	5.93453	12.2175	0.369588	8.61668	0.105597	komatiite	758610
1238	25.2929	48.7244	11.1354	5.31041	0.142341	9.05508	0.339428	komatiite	1586711
1239	24.3004	48.2853	7.26909	10.7827	0.241952	9.06796	0.0525984	komatiite	758622
1240	23.4137	46.2193	11.9603	6.31462	0.425704	8.72694	2.93939	komatiite	166028
1241	24.2189	48.333	6.56322	12.3087	0.366953	8.12539	0.083875	komatiite	758616
1242	25.0839	48.3218	10.4896	7.24284	0.238894	8.61105	0.0119447	komatiite	426512
1243	24.6151	51.0416	9.43044	7.896	0.0532793	6.95828	0.00532793	komatiite	425676
1244	23.4899	53.1218	10.3722	6.98597	0.25422	5.74537	0.0305064	komatiite	169647
1245	23.331	47.268	11.615	7.87799	0.0908999	9.79699	0.0202	komatiite	429289
1246	23.2793	49.8841	13.504	10.3799	0.433337	2.46901	0.050388	komatiite	198479
1247	24.2265	47.2994	7.63503	10.0472	0.262192	10.4352	0.0943891	komatiite	758626
1248	23.6546	45.6415	12.9527	6.98793	0.133006	10.6302	0	komatiite	804905
1249	23.275	48.6421	11.1949	7.85556	1.34782	7.61416	0.0704084	komatiite	162731
1250	23.6621	51.0711	10.2374	8.4707	0	6.54896	0.00966239	komatiite	604486
1251	23.2998	46.9316	15.0704	7.11268	0.452716	6.93159	0.201207	komatiite	721329
1252	25.5209	46.8616	14.6305	5.08217	0.0330011	7.86527	0.00660022	komatiite	427692
1253	25.1791	46.5596	10.7011	8.09638	0.88995	8.48708	0.0868244	komatiite	164894
1254	25.0621	47.0779	12.9848	7.34579	0.939829	6.58961	0	komatiite	182850
1255	25.1327	47.0155	9.51143	4.74488	0	8.82895	4.76655	komatiite	1825542
1256	24.5841	47.0489	11.3489	8.00042	0.773551	8.04281	0.201335	komatiite	28705-MP-6
1257	24.7137	53.1558	9.68309	7.27563	0.00532623	5.15579	0.0106525	komatiite	1517510
1258	24.1189	45.223	10.0322	9.41886	0.602973	10.5624	0.0415844	komatiite	1076199
1259	25.0459	48.6883	11.9508	8.67969	0.183526	5.441	0.0107956	komatiite	1517515
1260	24.866	46.4094	7.87781	5.57342	0.0857449	15.1447	0.0428725	komatiite	758625
1261	23.9229	51.2987	10.5648	9.25582	0.401979	4.50423	0.0515358	komatiite	246290
1262	23.7079	50.0102	12.7068	10.4903	0	3.08478	0	komatiite	155435
1263	25.2611	46.0509	12.1954	7.3651	0.184943	8.89904	0.0435161	komatiite	726808
1264	24.8441	47.4851	10.6232	7.16555	1.12296	8.37406	0.385014	komatiite	515437
1265	23.3843	52.5267	11.6267	7.51963	0.392591	4.55003	0	komatiite	172829
1266	25.2801	46.035	13.8257	6.24388	0.0326335	8.56086	0.0217557	komatiite	911961
1267	24.9973	50.1665	9.00204	7.85262	0.343753	7.62703	0.0107423	komatiite	70407-2HP 92-1
1268	23.5238	48.2102	11.1402	7.94573	0.192072	8.97686	0.01112	komatiite	429066
1269	23.5078	49.8329	9.47178	8.9265	0.201957	8.04798	0.0111076	komatiite	429059
1270	23.4323	49.4816	10.8505	8.76699	0.0503271	7.38802	0.0301963	komatiite	184956
1271	23.6288	48.8612	12.3564	9.75397	0.294345	5.08506	0.0202996	komatiite	166920
1272	23.5526	49.7548	11.5235	7.69581	0.333721	6.83622	0.303383	komatiite	32983-NG 214
1273	23.5086	47.7642	11.5171	8.25679	0.18169	8.7312	0.0403755	komatiite	156128
1274	25.9963	45.7446	10.9229	8.20056	0.0892578	9.01504	0.0312402	komatiite	425706
1275	25.5788	47.8642	10.6267	6.7954	0.263473	8.84829	0.0230539	komatiite	426559
1276	25.2476	49.52	10.034	7.49843	0.130031	7.56344	0.00650153	komatiite	426463
1277	25.4089	46.8266	11.9302	8.39695	0.959651	6.47764	0	komatiite	182842
1278	25.7755	45.1347	10.1066	7.58883	0.254436	11.0624	0.0774371	komatiite	219991
1279	25.3536	46.3547	10.2829	13.1665	0.163221	4.62459	0.054407	komatiite	627720
1280	25.4492	45.9833	11.7962	6.56436	0.0873792	10.1032	0.0163836	komatiite	426554
1281	23.4799	46.7033	11.2237	8.56518	1.23092	8.71905	0.0779586	komatiite	1114749
1282	25.7495	48.5054	10.6997	7.29072	0.209884	7.53375	0.0110466	komatiite	190139
1283	23.5181	45.7661	11.8952	8.93145	0.967742	8.79032	0.131048	komatiite	271789
1284	24.8449	50.8819	9.58028	7.64293	0.162865	6.86587	0.0212895	komatiite	403554
1285	24.3146	48.5979	11.3221	8.20551	0.676851	6.76851	0.114544	komatiite	184342
1286	25.8065	46.6969	11.3897	7.89881	0.342466	7.82148	0.0441891	komatiite	1015672
1287	23.6127	48.317	10.7551	7.54069	0.515516	9.24896	0.0101082	komatiite	16249-GOR-94-17
1288	23.9369	49.9231	11.5073	10.8823	0.286915	3.38149	0.0819756	komatiite	197981
1289	25.2077	44.6423	12.9168	8.76227	0.809323	7.58606	0.0755369	komatiite	1015682
1290	23.7072	53.5287	9.55182	7.98013	0.111539	5.12067	0	komatiite	169388
1291	25.2703	49.4606	10.4213	7.08431	0	7.75386	0.00971933	komatiite	423576
1292	25.4069	47.4479	10.9662	6.85117	0.228011	9.08785	0.0119434	komatiite	426470
1293	25.3884	46.003	12.1517	6.4773	0.0976478	9.87327	0.0086798	komatiite	426283
1294	24.7873	50.4221	13.7845	8.88743	0.233043	1.85375	0.0317787	komatiite	212953
1295	23.6077	48.8297	10.4923	8.89831	0	8.16182	0.0100888	komatiite	429298
1296	25.1857	47.4653	11.5273	6.63007	0.290604	7.87859	1.02249	komatiite	1586720
1297	23.6411	51.2831	9.12306	10.8709	0.191958	4.86967	0.0202061	komatiite	502290
1298	25.1829	47.784	11.3275	5.92728	0.247418	9.48795	0.0430293	komatiite	403544
1299	24.793	50.3216	11.0634	10.1982	0.294303	3.32013	0.00934917	komatiite	75577-MSA 14-1
1300	25.5419	50.2669	9.58501	8.08191	0.0653524	6.4481	0.0108921	komatiite	426534
1301	25.4173	45.5994	15.4563	7.37047	0.0758725	6.04812	0.0325168	komatiite	176926
1302	23.8245	48.695	9.41403	8.80471	0.182797	8.99766	0.081243	komatiite	246822
1303	23.8318	54.7643	9.75213	5.25193	0.711093	5.58716	0.101585	komatiite	114050-B-H 2
1304	24.0916	49.2917	12.482	9.66947	0.195032	4.24964	0.0205297	komatiite	197980
1305	24.0404	46.691	11.4262	8.72538	0.46149	8.58049	0.0751262	komatiite	29736-PH14
1306	23.6554	46.5946	11.4805	8.33874	1.25848	8.60476	0.0675284	komatiite	1114744
1307	23.6389	52.541	11.3213	8.14129	0	4.32726	0.0301902	komatiite	172826
1308	25.3205	52.0418	6.71264	9.25547	0.0861976	6.56179	0.0215494	komatiite	1586706
1309	24.3574	50.2384	17.3611	1.84494	0.196932	5.73176	0.269486	komatiite	169440
1310	24.162	47.0903	11.752	8.01974	0.0925355	8.84228	0.0411269	komatiite	28485-M668
1311	23.8317	46.2038	15.3066	5.86923	0.831221	7.81551	0.141916	komatiite	376182
1312	23.7391	50.5857	9.00836	9.25151	0.312755	7.0824	0.0201778	komatiite	502266
1313	24.1556	47.9622	11.7852	8.13058	0.256647	7.60702	0.102659	komatiite	31102-72
1314	23.7994	49.4288	10.8078	7.37034	0.293196	8.28025	0.0202204	komatiite	102852-179751
1315	23.7203	48.2265	10.9029	7.68843	1.1185	8.22249	0.120919	komatiite	1022547
1316	25.0692	49.2442	9.48478	8.79285	0.266127	7.06834	0.0745156	komatiite	405992
1317	24.9497	46.5515	13.5078	6.19769	0.296642	8.45429	0.0423774	komatiite	246273
1318	23.8353	51.1493	10.3219	10.6485	0.182026	3.84277	0.0202251	komatiite	502287
1319	23.964	48.2228	12.8269	9.69946	0.223677	5.04291	0.0203343	komatiite	166912
1320	24.1768	52.8157	11.6832	5.74418	0	5.58006	0	komatiite	382205
1321	23.8114	48.1579	10.75	7.09599	0.393661	8.93308	0.857979	komatiite	429101
1322	23.7305	50.3771	9.42182	9.59276	0.382102	6.47562	0.0201106	komatiite	188846
1323	23.8379	47.1708	10.9998	9.08062	0.291913	8.57558	0.0434335	komatiite	176413
1324	23.8941	49.2563	10.0932	8.84893	0.0303739	7.85672	0.0202493	komatiite	30005-LMCD005-300.5
1325	24.1704	42.6055	14.1028	10.3441	0.48136	8.19336	0.102417	komatiite	189763
1326	25.9632	46.7557	11.4414	6.00673	0.0550067	9.76919	0.00880107	komatiite	426346
1327	25.9056	47.5302	10.6257	7.4753	0.548847	7.77168	0.1427	komatiite	164900
1328	24.0743	45.5983	11.2925	10.813	0.122412	8.05876	0.0408038	komatiite	28485-M-656
1329	25.566	46.1488	11.808	6.20734	0.205828	10.0422	0.0216661	komatiite	426486
1330	23.7234	50.764	9.77081	9.31846	0.150784	6.25251	0.0201045	komatiite	188855
1331	25.719	47.1895	11.3181	6.51416	0.217865	9.0305	0.0108932	komatiite	426415
1332	24.2517	46.4814	11.535	9.09302	0.0540608	8.55241	0.0324365	komatiite	29735-ALX07
1333	25.1595	51.2973	9.6023	7.81582	0.127605	5.97618	0.0212675	komatiite	403547
1334	23.8867	48.9647	10.7016	8.16751	0.100958	8.16751	0.0111054	komatiite	429068
1335	26.3882	46.5411	10.2658	7.30407	0.144745	9.3305	0.0256088	komatiite	423628
1336	26.3749	46.4066	10.383	7.82345	0	9.00309	0.00890294	komatiite	423742
1337	26.1659	46.3699	11.2613	6.65739	0	9.53895	0.00662427	komatiite	425747
1338	23.9803	47.2524	11.5652	8.52971	0.421932	8.09463	0.155822	komatiite	176411
1339	26.1474	45.609	12.3566	8.41792	0.386143	6.98367	0.0992939	komatiite	1015685
1340	24.1197	45.2269	10.0244	9.42398	0.600448	10.5638	0.0407083	komatiite	890991
1341	24.2654	46.8926	11.1498	8.71301	0.430019	8.43657	0.112624	komatiite	164822
1342	24.3027	42.863	13.5664	12.1001	0.348646	6.6653	0.153815	komatiite	189761
1343	24.1985	48.4685	12.6608	9.59771	0.490096	4.56402	0.0204207	komatiite	162076
1344	24.2778	46.0869	12.2823	7.72383	0.102438	9.48576	0.0409752	komatiite	184494
1345	24.3277	41.2646	14.5042	11.1887	0.441388	8.21187	0.061589	komatiite	189762
1346	24.9185	52.5707	6.19283	10.2618	0.189255	5.81432	0.0525707	komatiite	758609
1347	23.7928	51.0491	7.90081	9.14567	0	8.07148	0.0401566	komatiite	184954
1348	25.9683	48.2113	10.6613	6.78245	0	8.37123	0.00547855	komatiite	425750
1349	26.1661	46.6314	11.1368	8.77715	0.132319	7.14522	0.0110266	komatiite	63151-12D-PPR
1350	23.9143	46.6164	11.1936	8.3926	1.17106	8.62886	0.0832069	komatiite	1114754
1351	24.7242	48.3351	11.6857	7.3257	0.468262	7.41935	0.0416233	komatiite	166560
1352	24.0966	51.3244	10.4128	10.883	0.151997	3.11088	0.0202663	komatiite	28509-MDF-10
1353	24.3501	45.1398	11.2499	8.41001	0.951497	9.89352	0.00511558	komatiite	1499483
1354	25.9177	48.024	10.5522	7.00215	0.108898	8.38515	0.00980083	komatiite	423732
1355	24.9476	47.8721	11.6562	7.93501	0.345912	7.20126	0.0419287	komatiite	166559
1356	24.3254	44.5626	13.1541	10.323	0.388389	7.05233	0.194195	komatiite	189764
1357	24.3254	50.8994	10.5785	9.50531	0.194195	4.49714	0	komatiite	647164
1358	25.6347	48.891	10.213	6.98443	0.108694	8.15747	0.0107618	komatiite	403551
1359	24.0048	46.481	11.4552	8.18624	1.16946	8.62735	0.0759125	komatiite	1114745
1360	24.384	48.3897	13.015	9.29353	0	4.9177	0	komatiite	162074
1361	24.1725	48.9733	11.2866	9.9325	0.263515	5.28044	0.0912168	komatiite	502301
1362	24.5095	45.8038	13.5182	8.73138	0.493066	6.88238	0.0616333	komatiite	586540
1363	25.7974	44.5237	11.1363	8.4874	0.551411	9.43886	0.0648719	komatiite	1076200
1364	24.0068	50.0151	15.6492	7.31168	0.382178	2.63502	0	komatiite	249047
1365	25.8138	47.4208	12.9772	7.05094	0.0757002	6.63999	0.0216286	komatiite	426552
1366	24.4923	49.0872	12.359	10.2564	0.0102564	3.77436	0.0205128	komatiite	197979
1367	26.0394	48.2655	10.3613	6.2865	0.196113	8.83596	0.0152532	komatiite	426518
1368	26.0951	49.0239	9.26977	7.56649	0.0764292	7.93772	0.0305717	komatiite	423655
1369	24.2936	51.2503	10.246	7.21691	0.254117	6.66802	0.0711527	komatiite	168693
1370	26.5237	47.8315	10.554	6.85844	0.0110978	8.21237	0.00887824	komatiite	425876
1371	25.947	47.4428	10.6828	6.34018	0.206273	9.31485	0.0662244	komatiite	426389
1372	25.3554	45.3002	7.59601	10.5029	0.350095	10.8317	0.0636537	komatiite	758621
1373	26.1774	45.2355	13.8007	4.30449	0.142388	10.3067	0.0328587	komatiite	423774
1374	24.9739	47.0219	7.40857	12.3406	0.386625	7.77429	0.0940439	komatiite	758620
1375	25.354	52.0217	10.5395	8.55054	0.273457	3.24386	0.0169751	komatiite	75574-MSA 25-1
1376	24.1687	48.3071	10.9325	7.84068	0.181871	8.55806	0.0111144	komatiite	429067
1377	24.1164	44.6078	11.157	11.1671	0.0503474	8.85107	0.0503474	komatiite	156112
1378	24.3543	50.9762	10.2705	7.45373	0.193207	6.4877	0.264389	komatiite	169435
1379	25.7216	48.8035	9.33577	8.58461	0.332654	7.13596	0.0858461	komatiite	405991
1380	24.3499	47.8159	12.4137	10.9102	0.0101585	4.42909	0.0711093	komatiite	344222
1381	24.2045	49.3785	10.3604	8.31053	0.181761	7.55319	0.0111076	komatiite	429069
1382	24.2663	46.1445	11.8599	8.95568	0.101194	8.63186	0.0404776	komatiite	873422
1383	24.2076	45.3362	11.1145	8.54028	0.868161	9.92328	0.0100949	komatiite	189493
1384	26.4885	48.2271	10.5379	6.03115	0.165691	8.53861	0.0110461	komatiite	426438
1385	24.8344	46.501	11.677	7.43271	0.165631	9.00621	0.383023	komatiite	166199
1386	24.6103	48.0927	11.7207	7.40361	0.553733	7.47539	0.14356	komatiite	29508-TN1
1387	25.4912	50.6638	9.46362	9.6017	0.148699	4.5778	0.0531067	komatiite	627719
1388	26.1763	47.9899	11.7793	6.87128	0	7.17667	0.00654407	komatiite	425665
1389	26.0623	46.0434	11.4023	7.23229	0.162889	9.07837	0.0184608	komatiite	426203
1390	24.6154	48.0821	13.3846	7.74359	0.25641	5.89744	0.0205128	komatiite	184680
1391	25.2472	46.6021	7.51105	10.9405	0.336629	9.28887	0.0736377	komatiite	758619
1392	25.8665	49.9008	9.06406	6.66063	0.247888	8.19107	0.0689774	komatiite	427771
1393	24.4598	49.4293	11.6286	10.6095	0	3.87281	0	komatiite	162068
1394	25.4988	50.2539	12.8365	9.1902	0.201866	1.97616	0.042498	komatiite	212951
1395	24.5252	48.5093	12.5689	9.95507	0	4.44149	0	komatiite	162066
1396	25.7642	47.6671	11.2517	7.6263	0.117988	7.54049	0.0321785	komatiite	726731
1397	24.6283	49.2054	12.1091	10.2122	0.0512663	3.7732	0.0205065	komatiite	197978
1398	25.1787	48.219	11.2162	7.27479	0.838592	7.21189	0.0607979	komatiite	223945
1399	24.2408	50.167	10.7075	8.52769	0.0706436	6.27719	0.00908274	komatiite	429075
1400	26.3429	45.9219	12.5411	8.46306	0.493313	6.16093	0.0767376	komatiite	1015676
1401	25.8972	49.9946	9.59155	6.44466	0.247872	7.69479	0.129324	komatiite	405989
1402	26.0488	47.122	11.393	8.33604	0.845528	6.25474	0	komatiite	182857
1403	24.6396	48.0995	11.6944	7.39738	0.551221	7.47456	0.143317	komatiite	1253707
1404	24.2172	46.0929	11.4869	8.38052	1.20162	8.56539	0.0554593	komatiite	1114747
1405	25.7605	50.6534	10.3685	6.65167	0.235647	6.30891	0.0214225	komatiite	180455
1406	26.3562	45.6329	14.1479	6.07123	0.624658	7.16712	0	komatiite	182856
1407	24.2264	46.6549	11.5098	8.03439	1.04796	8.4659	0.0606175	komatiite	1114769
1408	26.5007	45.2693	11.9176	8.8556	0.47362	6.91706	0.0660866	komatiite	1015677
1409	26.1039	47.9223	12.2057	6.55311	0.716068	6.49886	0	komatiite	182855
1410	25.3812	54.5449	8.52009	8.71178	0.0547324	2.77824	0.00905705	komatiite	75575-MSA 30-1
1411	26.3089	46.8491	12.158	6.57722	0.0764793	8.0194	0.0109256	komatiite	244658
1412	25.8758	49.0329	10.3482	6.60864	0.161186	7.91962	0.0537288	komatiite	403545
1413	26.5689	47.9762	10.5106	6.17624	0.165435	8.58057	0.022058	komatiite	426473
1414	26.1478	47.4004	10.5937	6.18691	0.412461	9.2478	0.0108542	komatiite	426302
1415	24.41	50.1677	10.831	10.2038	0.253321	4.1038	0.0303985	komatiite	178743
1416	26.3474	47.8846	10.1345	6.71258	0.163988	8.74604	0.0109325	komatiite	426397
1417	26.4234	47.2551	10.4488	6.38109	0.142533	9.34139	0.00767485	komatiite	426472
1418	26.8533	45.9068	10.641	7.54343	0	9.04766	0.0077997	komatiite	423749
1419	26.3711	46.505	10.8001	6.40128	0.251674	9.64022	0.0306386	komatiite	426571
1420	24.68	45.8781	12.3502	8.1618	0.225294	8.67384	0.030722	komatiite	30211-9498
1421	26.7617	46.5276	10.2272	7.95079	0.288716	8.21729	0.0266507	komatiite	425649
1422	26.1541	47.9674	10.7764	6.31606	0.119376	8.66017	0.00651141	komatiite	426448
1423	25.9536	50.3995	8.95992	7.08609	0.0215383	7.5707	0.00861531	komatiite	423686
1424	24.3385	49.5452	9.82223	8.36858	0.211991	7.70232	0.0111043	komatiite	429076
1425	26.1468	47.2942	10.9749	7.64559	0.0216896	7.90587	0.0108448	komatiite	911969
1426	24.5846	47.0492	11.3444	8.00122	0.774641	8.04199	0.203853	komatiite	804920
1427	26.1657	46.6276	11.1798	7.87248	0.95424	7.20017	0	komatiite	182863
1428	26.7724	45.9337	11.8163	5.80273	0.210807	9.45301	0.0110951	komatiite	426216
1429	26.7398	51.5403	10.5386	3.97828	0.0664894	7.12544	0.0110816	komatiite	425782
1430	26.777	47.5752	10.2738	7.43189	0.199663	7.73139	0.0110924	komatiite	190135
1431	24.6731	48.3653	11.4937	8.78627	0.194115	6.47732	0.0102166	komatiite	382188
1432	24.7312	50.9063	11.3569	9.52381	0.122888	3.33845	0.0204813	komatiite	28509-B96-13A
1433	25.8031	49.8013	9.3451	8.50137	0.162338	6.36535	0.0213602	komatiite	403546
1434	26.0478	49.8432	9.82962	6.96188	0.290976	6.97266	0.0538845	komatiite	805087
1435	24.3134	48.4659	11.3872	7.49422	1.00594	7.27291	0.0603561	komatiite	29508-Z3
1436	24.4422	47.8033	11.7493	8.62905	0.343545	7.00226	0.0303128	komatiite	502253
1437	24.7544	50.5014	10.438	10.2333	0.266066	3.77609	0.0307	komatiite	197976
1438	24.7904	46.6032	11.1562	8.48291	0.424505	8.46726	0.0755476	komatiite	29736-PH13
1439	26.5578	46.7505	10.9743	6.14561	0.0877944	9.45985	0.0241435	komatiite	678018
1440	24.351	50.5132	9.88126	7.47635	0.784866	6.79211	0.201248	komatiite	188864
1441	24.5511	50.0152	10.003	7.29431	0.162321	7.95374	0.0202901	komatiite	166049
1442	24.3412	50.1911	10.4607	8.62	0.251458	6.09535	0.0402334	komatiite	188856
1443	26.9158	49.2715	13.4801	4.89378	0.189078	5.22745	0.0222445	komatiite	805076
1444	26.6579	44.0075	13.2849	7.45759	0.121172	8.39392	0.0771095	komatiite	381990
1445	24.8282	48.8253	12.3012	8.28973	0.277008	5.38627	0.0923361	komatiite	197986
1446	24.704	47.6725	11.3924	7.53369	0	8.67701	0.0204165	komatiite	189868
1447	25.4871	49.8157	7.1406	10.0895	0.221169	7.19326	0.0526593	komatiite	758615
1448	26.5881	49.4408	9.86618	6.97774	0	7.11947	0.00769079	komatiite	678062
1449	24.8761	45.3321	11.4718	8.64497	1.18213	8.4291	0.0637322	komatiite	1867226
1450	26.536	46.7121	11.5135	6.37082	0.0548264	8.80511	0.00767569	komatiite	426213
1451	24.7167	48.8106	12.6085	9.15773	0	4.70648	0	komatiite	162077
1452	26.7181	47.1594	11.583	8.1743	0.15444	6.16657	0.0441258	komatiite	1015670
1453	26.4613	47.1649	10.7178	6.34765	0.327761	8.98066	0	komatiite	187813
1454	25.9977	52.8971	9.37292	6.65507	0.032202	5.00204	0.042936	komatiite	244656
1455	27.0647	44.7656	10.4018	10.8259	0	6.94196	0	komatiite	425743
1456	24.8923	46.6243	13.8724	7.18243	0	7.42869	0	komatiite	382191
1457	27.1689	44.5091	11.4183	7.91447	0.223889	8.73167	0.0335833	komatiite	1015666
1458	25.8188	45.2042	13.9409	4.95534	0.255211	9.77244	0.0531689	komatiite	246270
1459	24.6674	50.259	9.46481	8.42896	0.182797	6.97674	0.0203108	komatiite	102848-179755
1460	26.1234	48.2692	12.0942	8.20254	0.086003	5.22468	0	komatiite	80308-LJD0048-164.05
1461	24.4418	51.4987	9.54536	7.97626	0.0100583	6.50774	0.0201167	komatiite	188859
1462	25.0152	49.4127	12.4149	7.98839	0.473538	4.67362	0.0216181	komatiite	101752-BV09
1463	26.3512	48.5816	10.573	5.82328	0.130129	8.53431	0.00650646	komatiite	426464
1464	24.5529	50.9245	11.4176	9.60897	0.0404163	3.43538	0.0202081	komatiite	161983
1465	24.5877	48.6694	10.7255	8.65122	0.263078	7.07275	0.0303552	komatiite	29889-90700
1466	26.8793	49.7766	8.95978	9.20313	0.0331844	5.07721	0.0707933	komatiite	425965
1467	24.9103	49.9949	11.4766	10.0728	0.23568	3.28927	0.0204939	komatiite	197975
1468	25.6567	46.2496	12.1215	8.42916	0.327039	7.121	0.0949467	komatiite	1015679
1469	24.5209	48.2966	11.473	7.51236	0.644492	7.49222	0.0604211	komatiite	193520
1470	26.6499	48.3419	12.1156	5.94287	0.459669	6.4901	0	komatiite	413828
1471	24.2584	48.5167	11.3016	6.61229	0.169291	9.0919	0.0497914	komatiite	183898
1472	24.9156	50.4245	10.2076	10.3099	0.296615	3.80485	0.0409123	komatiite	197974
1473	26.4406	47.2914	10.8118	6.63186	0.260499	8.55304	0.0108541	komatiite	190140
1474	26.8955	49.4868	10.2417	6.52246	0.0220726	6.83148	0	komatiite	426531
1475	26.4335	49.7254	8.43923	7.69172	0.0216668	7.68089	0.00758339	komatiite	425887
1476	26.4192	48.1826	10.1779	7.01625	0.162413	8.03404	0.00757928	komatiite	426396
1477	26.6408	47.604	10.5908	6.78029	0.141938	8.22151	0.0207448	komatiite	423723
1478	24.8574	46.8623	11.6443	8.00733	0.804808	7.72209	0.101874	komatiite	33157-8802/4B
1479	26.709	45.3177	13.5734	4.22528	0.175141	9.96114	0.0383121	komatiite	423646
1480	24.5152	49.6333	9.22335	8.97217	0.502361	7.13353	0.0200944	komatiite	188848
1481	24.5425	48.331	11.301	7.41001	1.1663	7.19887	0.0502715	komatiite	29508-ZV85
1482	25.1598	46.5471	17.0583	7.39023	0.0824572	3.73119	0.0309215	komatiite	804923
1483	24.5674	48.3199	10.6841	9.64789	0.100604	6.63984	0.0402414	komatiite	156123
1484	24.8525	51.6277	9.04374	8.21974	0.111902	6.13428	0.0101729	komatiite	2020618
1485	24.6024	47.9162	11.3851	7.4693	0.241595	8.23435	0.150997	komatiite	156124
1486	25.8429	48.1569	8.47236	7.54366	0.211307	8.38889	1.38406	komatiite	168452
1487	24.7497	43.7443	13.6341	8.59715	0.333772	8.89046	0.0505715	komatiite	516426
1488	24.7343	42.6181	13.6907	5.42578	0.0505193	13.4685	0.0121246	komatiite	429107
1489	26.6806	44.7729	10.7485	7.00802	0.217979	10.2886	0.283373	komatiite	515438
1490	24.846	47.5504	13.0492	8.69812	0.101495	5.75477	0	komatiite	502298
1491	26.8884	46.6733	10.9354	6.70839	0.0219587	8.77251	0	komatiite	425690
1492	24.6577	46.7076	11.9714	7.98429	0.171164	8.44744	0.0604108	komatiite	156118
1493	26.9423	46.4068	10.8979	7.03799	0.0989718	8.61055	0.00549843	komatiite	426414
1494	26.8308	46.8717	10.568	6.48648	0.16427	9.06771	0.0109513	komatiite	678010
1495	26.9408	48.3286	10.8423	7.27952	0.109963	6.39982	0.0989664	komatiite	1317244
1496	25.4969	47.6636	6.91019	11.0209	0.312207	8.54407	0.0520346	komatiite	758614
1497	24.6553	48.2037	11.0697	8.06078	0.261648	7.70856	0.0402536	komatiite	188852
1498	26.0636	51.7016	9.06373	5.99994	0.159573	6.97865	0.0329784	komatiite	425577
1499	26.4556	46.1083	11.1221	6.33855	0.30235	9.47002	0.203006	komatiite	425535
1500	26.3101	47.4549	11.7053	10.4811	0.0322165	4.00558	0.0107388	komatiite	426222
1501	26.5906	59.3677	6.07786	6.54455	0.34188	1.00502	0.0723916	komatiite	678068
1502	26.7117	44.4832	13.345	5.39686	0.305277	9.45268	0.305277	komatiite	1586718
1503	25.0511	48.5078	11.989	4.92641	0.153312	8.65699	0.715454	komatiite	382233
1504	24.6917	49.5144	11.4382	6.56834	0.231705	7.50524	0.0503707	komatiite	193519
1505	27.1579	46.1607	11.2133	7.98892	0.155125	7.30194	0.0221607	komatiite	63151-10D-PPR
1506	25.3858	41.9886	13.1849	5.11652	0.0517866	14.262	0.0103573	komatiite	175262
1507	26.6189	44.5601	12.3549	7.97267	0.412192	8.0269	0.0542358	komatiite	1015686
1508	25.9506	44.4761	12.3363	6.03084	0.232362	9.22053	1.75327	komatiite	726799
1509	24.8178	47.6666	11.0458	7.35042	0.171644	8.9356	0.0121161	komatiite	429074
1510	27.4729	45.5683	9.73511	7.63384	0.257069	9.29921	0.0335308	komatiite	1015675
1511	25.2023	49.3187	11.6074	9.52771	0.307346	4.01598	0.0204897	komatiite	197973
1512	26.7618	49.1721	9.4863	6.39673	0	8.16997	0.0130545	komatiite	423716
1513	25.2282	46.5593	11.7219	8.21454	0.0615322	8.18378	0.0307661	komatiite	29735-ALX-4
1514	26.0125	44.7711	14.18	4.70551	0.25378	10.0137	0.0634451	komatiite	246271
1515	24.5926	49.1852	12.5962	7.3178	0.259922	5.9982	0.049985	komatiite	180426
1516	25.1251	46.1052	12.1491	6.76876	0.265442	9.57631	0.0102093	komatiite	33559-115
1517	27.044	48.0549	10.5165	5.97802	0.230769	8.16484	0.010989	komatiite	426329
1518	26.3209	54.5348	9.21925	3.82888	0.128342	5.94652	0.0213904	komatiite	1364840
1519	24.7911	46.3901	13.1507	6.14238	0.0503474	9.42503	0.0503474	komatiite	156130
1520	25.2434	49.1032	11.9709	9.28564	0.297223	4.07912	0.0204981	komatiite	197972
1521	26.9968	50.893	8.64468	7.82294	0	5.6426	0	komatiite	773810
1522	26.2995	47.465	9.17921	5.04856	0.608389	11.3566	0.042694	komatiite	1187497
1523	25.0993	51.6953	9.22513	7.87089	0.112005	5.98717	0.0101823	komatiite	2020617
1524	25.037	48.1466	12.4516	8.79542	0.0811573	5.48826	0	komatiite	502293
1525	27.1528	45.8814	11.9213	6.45552	0.91279	7.67623	0	komatiite	182862
1526	24.9243	49.9596	13.3354	4.1591	0.302847	7.26832	0.0504745	komatiite	187502
1527	24.8866	46.1461	11.6877	8.02015	0.806045	8.34257	0.110831	komatiite	187235
1528	26.0824	44.4562	7.61352	11.1827	0.380148	10.2218	0.063358	komatiite	758618
1529	24.9041	46.3675	11.186	8.18189	1.10594	8.19213	0.062465	komatiite	1114772
1530	26.8417	49.0615	10.1009	8.07204	0	5.91299	0.0108495	komatiite	773809
1531	24.9798	45.9713	10.733	8.09774	0.514943	9.68296	0.0201939	komatiite	16249-GOR-94-44
1532	25.0912	48.4692	10.5333	7.3601	0	8.54623	0	komatiite	180211
1533	26.3691	55.7959	8.72576	5.10335	0.0532708	3.9527	0	komatiite	1364838
1534	26.5169	51.0962	9.93448	6.40175	0.0663726	5.97354	0.0107053	komatiite	403553
1535	25.3245	49.627	11.1293	8.05314	0.868677	4.88503	0.112417	komatiite	185117
1536	27.2025	48.4819	10.2558	5.99991	0	8.05107	0.00877501	komatiite	423743
1537	27.0421	48.0869	10.0972	5.84457	0.152657	8.74505	0.0316218	komatiite	426548
1538	26.9308	48.2148	10.3271	5.44045	0.0651551	9.01312	0.00868734	komatiite	425746
1539	25.3994	48.9553	11.6141	9.18681	0.512085	4.22982	0.102417	komatiite	1064525
1540	26.397	46.4077	11.389	7.66365	0.702501	7.34433	0.0957956	komatiite	219806
1541	26.5241	52.8342	7.5615	8.23529	0.117647	4.71658	0.0106952	komatiite	1512863
1542	26.702	48.3435	10.0455	5.94334	0.355309	8.58124	0.0290707	komatiite	423677
1543	24.9246	45.4271	11.5578	8.44221	0.201005	9.34673	0.100503	komatiite	246199
1544	25.7122	50.6889	13.5813	8.03895	0.124314	1.85435	0	komatiite	874511
1545	25.3705	47.7052	12.072	8.64765	0.316876	5.82643	0.0613309	komatiite	586539
1546	24.9806	49.75	9.89668	6.81107	0.0402427	8.52138	0	komatiite	199565
1547	25.0831	49.0957	10.5825	7.74505	0.232251	7.25025	0.0111076	komatiite	429079
1548	25.0803	48.3229	10.4905	7.23935	0.242321	8.61251	0.0121161	komatiite	429102
1549	27.548	46.8559	10.9127	5.42309	0.0998115	9.14938	0.0110902	komatiite	426003
1550	25.0217	46.0255	11.5117	7.9946	1.13034	8.26178	0.054462	komatiite	1114751
1551	26.6194	44.8406	11.1544	7.59483	0.353497	9.41587	0.0214241	komatiite	200666
1552	25.0947	47.1295	10.9063	6.76597	0.212068	9.60364	0.287806	komatiite	429078
1553	27.0699	49.495	12.9062	6.43602	0.371458	3.71135	0.0100341	komatiite	75588-SA 224-11
1554	26.7592	47.7153	10.6715	6.05038	0.150454	8.64033	0.012896	komatiite	426328
1555	26.709	48.5911	10.2867	5.97466	0.160898	8.27014	0.00750855	komatiite	426351
1556	27.1751	50.5304	10.3244	3.88528	0.109137	7.967	0.00873096	komatiite	423597
1557	27.5099	47.3965	10.4736	6.61783	0.132578	7.85523	0.0143626	komatiite	425651
1558	26.7024	46.7346	12.4397	6.72386	0.461126	6.89544	0.0428954	komatiite	426320
1559	25.3461	48.1169	10.9019	7.30863	0.223941	8.09243	0.0101792	komatiite	168692
1560	25.2103	48.9024	9.08723	11.5475	0.425062	4.75665	0.0708437	komatiite	344220
1561	26.9042	49.3495	10.0729	6.52092	0.0701754	7.07152	0.0107962	komatiite	403552
1562	25.5664	48.57	12.0041	9.62583	0.17427	4.03895	0.0205023	komatiite	197971
1563	27.0411	50.8728	9.88832	4.85742	0	7.3295	0.0108425	komatiite	911975
1564	25.3422	48.6842	11.8507	9.22918	0.16245	4.71104	0.0203062	komatiite	29437-HSS-88A
1565	27.4105	49.2532	12.2117	7.69822	0.450253	2.92115	0.0549089	komatiite	162585
1566	25.0879	48.8501	9.32008	8.05463	0.0401727	8.61705	0.0301296	komatiite	184953
1567	26.2252	47.5916	12.016	7.45094	0.335817	6.33855	0.0419771	komatiite	246283
1568	27.6499	50.9294	10.3231	3.19761	0.188095	7.68975	0.0221288	komatiite	426542
1569	27.3808	47.8725	10.4759	6.75757	0.0109523	7.49138	0.0109523	komatiite	190134
1570	26.2329	50.042	11.2907	8.28961	0.157398	3.94544	0.0419727	komatiite	246279
1571	27.095	48.2291	9.79755	7.28313	0	7.57576	0.0195084	komatiite	678055
1572	25.6226	46.7357	11.6737	7.78928	0.0102491	8.148	0.0204981	komatiite	184493
1573	25.4453	51.8982	9.25191	7.33842	0.0712468	5.98473	0.0101781	komatiite	2020616
1574	27.6877	45.755	12.2762	5.90065	0.0553532	8.31405	0.0110706	komatiite	244657
1575	25.3879	49.4972	9.39716	8.44233	0.0507352	7.17395	0.0507352	komatiite	246829
1576	25.4942	51.0801	9.44569	7.38741	0.101895	6.48054	0.0101895	komatiite	2020614
1577	27.4081	49.8538	8.08439	11.1297	0.00766812	3.51638	0	komatiite	425968
1578	25.2481	49.5178	10.0367	7.49475	0.131133	7.56536	0.00605229	komatiite	429094
1579	25.4964	51.3491	9.37786	7.67743	0.0814581	6.00753	0.0101823	komatiite	2020615
1580	25.2894	48.3063	10.4834	7.54439	0	8.36245	0.0141394	komatiite	429108
1581	27.0308	46.2168	13.6179	6.49603	0.0345304	6.59315	0.0107907	komatiite	403541
1582	25.2187	48.4867	11.5837	6.91805	0.884867	6.86777	0.0402212	komatiite	162713
1583	25.652	48.1641	12.4169	8.28475	0	5.42089	0.0613685	komatiite	208807
1584	25.2162	48.5723	10.4565	9.1293	0.100543	6.49507	0.0301629	komatiite	156122
1585	27.6364	50.281	10.4683	3.9449	0.0991736	7.57025	0	komatiite	426282
1586	25.2635	46.2891	11.1538	8.21937	0.985093	8.02441	0.0646467	komatiite	1114750
1587	27.7633	47.2309	10.5191	7.21183	0.243344	7.01273	0.0188039	komatiite	423675
1588	25.2744	46.9137	11.298	8.2469	0.0402779	8.18649	0.0402779	komatiite	156121
1589	25.871	49.5259	11.5131	7.57576	0.876108	4.58668	0.0515358	komatiite	28509-331/777A
1590	25.3459	45.8447	13.0264	7.47248	0.73715	7.57346	0	komatiite	179357
1591	27.3988	47.0473	10.0535	7.39002	0.305643	7.61926	0.185569	komatiite	164901
1592	26.154	46.0561	11.7745	7.70032	0.833594	7.41899	0.0625195	komatiite	246870
1593	25.5445	51.2111	9.68858	7.00183	0.0712396	6.47262	0.0101771	komatiite	2020619
1594	25.7093	48.8579	11.3387	9.48479	0.481409	4.0254	0.102428	komatiite	1064529
1595	26.9921	49.4677	10.7431	8.02237	0.408646	4.3338	0.0322615	komatiite	1517519
1596	26.4211	57.5789	7.22105	4.28421	0.0631579	4.41053	0.0210526	komatiite	1586703
1597	26.0748	48.9097	10.7061	7.94393	0.342679	5.97092	0.0519211	komatiite	246285
1598	27.2301	47.3816	11.0026	7.62051	0.055284	6.68827	0.02168	komatiite	403540
1599	27.9266	52.8516	9.30517	3.04614	0.144525	6.70372	0.0222346	komatiite	230652
1600	25.3891	46.0013	12.1492	6.47351	0.100991	9.87689	0.00908916	komatiite	429073
1601	28.1302	50.386	9.27604	7.36265	0	4.84503	0	komatiite	187804
1602	25.4085	47.444	10.9673	6.84696	0.232272	9.08889	0.0121185	komatiite	429096
1603	25.4186	49.9294	10.5911	8.87634	0	5.18459	0	komatiite	155279
1604	25.907	47.9074	12.861	8.23473	0.452344	4.61597	0.0215892	komatiite	678893
1605	25.8764	45.2837	11.3671	8.09151	1.13979	8.15312	0.0883084	komatiite	1867223
1606	25.4466	49.4492	9.4011	7.92681	0.111076	7.65417	0.0111076	komatiite	429070
1607	25.7511	46.0862	10.7603	8.81872	0	8.58369	0	komatiite	229470
1608	25.8409	48.708	11.9053	8.69565	0.512715	4.26579	0.0717801	komatiite	1064538
1609	27.7594	56.8407	7.45759	2.72086	0.0220313	5.19938	0	komatiite	1586701
1610	25.7074	51.128	9.01382	8.48091	0.698724	4.93464	0.0365285	komatiite	75570-MSA 10-1
1611	25.2376	57.0671	5.45164	9.27278	0.260078	2.6808	0.030009	komatiite	167514
1612	27.0062	47.4535	9.35159	7.39354	0.43869	8.32442	0.0320993	komatiite	176599
1613	25.5207	48.6589	10.6807	7.10702	0.100952	7.92473	0.00706664	komatiite	429077
1614	25.9069	44.7018	11.1806	8.52634	0.143472	9.4794	0.061488	komatiite	890993
1615	25.9168	48.4607	8.73768	10.2006	0.092267	6.58171	0.0102519	komatiite	184344
1616	26.6744	47.5266	10.9482	6.92965	1.09693	6.7187	0.105474	komatiite	223941
1617	25.9278	49.1593	11.8618	7.58663	0.861185	4.51097	0.0922698	komatiite	28509-331/81
1618	25.4042	51.1095	9.92067	6.86816	0.110453	6.56692	0.0200823	komatiite	188860
1619	27.4166	45.7304	11.0316	6.25271	0.509319	8.96186	0.0975293	komatiite	164892
1620	25.8032	46.4049	11.6573	8.06731	0.560938	7.37379	0.132585	komatiite	315576
1621	27.754	44.0993	11.0797	5.51789	0.230369	11.2991	0.0197459	komatiite	423676
1622	25.4724	48.8205	11.4908	6.65505	0.191295	6.81615	0.553749	komatiite	193518
1623	26.2612	48.8997	15.5387	6.11376	0.124559	3.06207	0	komatiite	874510
1624	26.8122	46.1	10.7567	7.55617	0.890208	7.82111	0.0635863	komatiite	164893
1625	25.563	46.1549	11.8115	6.20384	0.202079	10.0433	0.0212183	komatiite	429099
1626	25.4093	50.6177	12.0518	5.10194	0.0200864	6.77915	0.0200864	komatiite	188858
1627	25.9404	45.598	13.5083	7.84052	0.122989	6.96936	0.0204981	komatiite	382192
1628	25.8397	50.097	9.31087	8.74936	0.163349	5.75804	0.0816743	komatiite	166198
1629	27.3562	48.3031	12.7432	8.99265	0.14051	2.4211	0.0432339	komatiite	2002835
1630	27.4868	46.1153	11.6775	6.0358	0.227971	8.41321	0.043423	komatiite	168457
1631	25.5781	47.6407	10.8495	7.68757	0.282854	7.95022	0.0111121	komatiite	429083
1632	25.7027	52.6129	10.3805	5.55048	0.121766	5.63166	0	komatiite	169389
1633	26.0017	48.0236	12.4105	8.35634	0.514868	4.65544	0.0375484	komatiite	28509-BV06
1634	26.1067	45.6866	10.8606	7.63846	0.525015	9.15174	0.0308833	komatiite	16249-GOR-94-28
1635	26.713	49.0896	11.5251	7.53605	0.831491	4.30481	0	komatiite	183385
1636	27.6462	46.7305	10.3624	7.21109	0.206965	7.84288	0	komatiite	190137
1637	25.571	47.9293	11.6344	7.10027	0.634492	7.0902	0.0402852	komatiite	193517
1638	25.6927	51.699	10.0099	8.19656	0.202384	4.13875	0.0607152	komatiite	502295
1639	27.8787	49.6109	9.43924	4.92816	0.153662	7.97945	0.00987828	komatiite	423766
1640	27.2854	47.8032	10.2481	6.77839	0.290042	7.36921	0.225588	komatiite	164896
1641	26.062	47.9171	12.282	8.55736	0.543813	4.36076	0.277037	komatiite	1064543
1642	25.9554	45.9841	12.6916	7.2757	0.0102187	8.06254	0.0204374	komatiite	30211-9496
1643	25.5071	51.6168	9.83129	5.94497	0.0702952	7.01948	0.0100422	komatiite	188862
1644	27.1861	47.2011	7.71701	5.84395	0.0856256	11.9127	0.053516	komatiite	758593
1645	28.1177	47.8035	11.2648	5.49961	0.398362	6.75003	0.165984	komatiite	168456
1646	25.5922	46.2444	11.2974	7.61515	1.09666	8.09686	0.0573955	komatiite	1114752
1647	27.0711	47.7737	11.0968	6.73049	0.638971	6.624	0.064962	komatiite	223937
1648	26.6401	47.6944	10.983	6.91679	0.869839	6.79103	0.1048	komatiite	223938
1649	25.6695	48.341	10.6796	7.49997	0	7.8028	0.00706593	komatiite	429109
1650	25.5706	52.4082	9.95475	7.61187	0.884867	3.56963	0	komatiite	172825
1651	26.1026	46.5987	11.867	6.89708	0.314489	8.1225	0.0976002	komatiite	29735-ALX-2
1652	26.8813	47.1662	10.7441	6.7124	0.147757	7.34565	1.00264	komatiite	726788
1653	25.6183	48.9845	11.11	6.73638	0.703801	6.81681	0.0301629	komatiite	29508-Z5
1654	25.6927	49.1688	12.6952	6.36776	0.302267	5.74307	0.0302267	komatiite	180427
1655	26.0496	45.6635	12.5038	7.2939	0.163449	8.29503	0.0306466	komatiite	30211-94123
1656	26.766	48.0529	12.1759	7.35804	0.136454	5.47916	0.0314895	komatiite	246277
1657	25.86	49.1035	11.4676	9.15747	0.1724	4.22887	0.0101412	komatiite	166919
1658	25.8084	48.2061	10.7231	7.18587	0.0910885	7.32756	0.657861	komatiite	580307
1659	27.5437	54.5474	8.16591	3.12162	0.0324044	6.57809	0.0108015	komatiite	1586702
1660	25.6717	50.1862	12.8409	6.10848	0.815135	4.36752	0.0100634	komatiite	172814
1661	25.7752	48.985	9.45359	9.74649	0.989799	4.9995	0.0504999	komatiite	1180987
1662	25.695	50.9571	10.3545	5.90793	0.0301938	7.05529	0	komatiite	199566
1663	28.5067	46.3945	10.8734	4.7232	0.0669957	9.41289	0.0223319	komatiite	244652
1664	27.8935	48.6855	10.5051	5.21436	0.0218174	7.66881	0.0109087	komatiite	425644
1665	27.8243	45.7975	10.6883	6.77395	0.358813	8.52452	0.0326193	komatiite	231235
1666	27.1627	46.8422	11.9839	7.133	0.244135	6.52797	0.106146	komatiite	1317238
1667	25.8851	52.2051	8.14283	8.94194	0.0101153	4.76431	0.0505766	komatiite	247225
1668	25.8873	48.9433	9.87966	7.36172	0.222469	7.68531	0.0202245	komatiite	166047
1669	27.7513	47.8818	9.40725	7.65328	0.0867227	7.16547	0.0542017	komatiite	805089
1670	27.7266	44.8392	13.4301	6.39012	0.0649843	7.47319	0.075815	komatiite	246869
1671	26.2537	48.6104	11.9065	8.49144	0.502513	4.14316	0.0922982	komatiite	1064533
1672	27.593	47.986	10.2148	5.71262	0.301799	8.18091	0.0107785	komatiite	248297
1673	25.7986	54.0159	7.97138	8.06208	0	4.13181	0.0201552	komatiite	241629
1674	27.027	44.7635	7.13682	10.9586	0.348395	9.70228	0.0633446	komatiite	758613
1675	25.7813	46.5068	11.3038	7.66054	0.789641	7.88615	0.0717855	komatiite	1114771
1676	25.979	49.0884	11.4665	8.83206	0.223083	4.39068	0.0202803	komatiite	166914
1677	28.1353	48.2649	9.58709	7.97277	0	6.00703	0.0329453	komatiite	182854
1678	26.067	46.5687	10.1389	9.30966	0.183141	7.67157	0.061047	komatiite	344227
1679	26.0252	46.8636	13.1851	7.77507	0.0609013	6.09013	0	komatiite	502302
1680	26.0456	48.7099	10.3279	8.48895	0.345244	6.02147	0.0609255	komatiite	502282
1681	26.1122	47.1037	10.7401	7.5537	0.987478	7.41118	0.0916217	komatiite	208816
1682	26.0008	48.6361	11.9016	8.83924	0.212872	4.37907	0.0304102	komatiite	161965
1683	26.2211	50.4394	9.20703	7.74576	0.0510934	6.33558	0	komatiite	245345
1684	26.3595	44.0485	11.0803	8.26964	0.706717	9.50376	0.031644	komatiite	16249-GOR 538
1685	27.0609	47.3435	10.2994	6.32511	0.96985	7.82205	0.179211	komatiite	1382549
1686	25.8421	46.0962	11.3088	8.00338	0.941575	7.73729	0.0706181	komatiite	1114756
1687	26.1401	47.7097	10.5151	7.54275	0.549674	7.45114	0.0916124	komatiite	344221
1688	26.066	48.0516	12.6463	7.50109	0.639471	4.99396	0.101503	komatiite	29437-HSS-95
1689	27.8979	47.1809	11.2113	7.63715	0.065182	5.98588	0.0217273	komatiite	911957
1690	25.835	48.3099	10.8954	6.85111	0.0201207	8.02817	0.0603622	komatiite	156136
1691	27.9011	45.8143	10.0748	6.7093	0.173703	9.30399	0.0227986	komatiite	423661
1692	25.9475	47.4426	10.6819	6.34049	0.201926	9.3189	0.0666357	komatiite	429087
1693	25.8006	49.5533	8.7441	6.78647	0.0401566	9.04528	0.0301175	komatiite	184952
1694	26.5776	44.4683	12.751	7.76645	0.0951416	8.28352	0.0579123	komatiite	1867217
1695	26.2702	47.014	11.1852	7.93506	0.0849645	7.48364	0.026954	komatiite	29735-ALX14
1696	26.5319	49.9897	13.3897	7.59233	0.0928409	2.40355	0	komatiite	874514
1697	25.9562	46.6949	11.1717	7.86154	0.797255	7.48814	0.0302755	komatiite	1022549
1698	27.7054	35.2428	11.9091	4.54399	0.0753742	20.5125	0.0107677	komatiite	1987599
1699	28.3449	46.6468	11.3644	6.82744	0.209228	6.53012	0.077084	komatiite	231226
1700	26.3545	48.1394	9.95706	4.33449	0.0613371	10.5295	0.623594	komatiite	911553
1701	26.011	48.9244	10.0593	6.91137	0.161434	7.92033	0.0121075	komatiite	429082
1702	26.0409	48.2665	10.3659	6.28817	0.191774	8.83169	0.01514	komatiite	429103
1703	26.3588	47.6093	10.2983	8.37761	0.102166	7.25378	0	komatiite	647197
1704	28.2158	46.1515	10.6739	5.81815	0.087491	9.03344	0.0196855	komatiite	423643
1705	27.2008	45.2293	7.25356	11.3548	0.305746	8.60306	0.0527148	komatiite	758612
1706	26.2836	45.5379	12.1027	8.96496	0.325998	6.51997	0.264874	komatiite	189765
1707	26.015	46.9399	11.2406	7.32774	0.191509	8.20465	0.0806354	komatiite	462915
1708	26.3126	45.4583	10.5108	8.12519	0.316036	9.23642	0.0407789	komatiite	890992
1709	27.9286	44.7593	11.7577	6.31693	0.140617	8.69659	0.400216	komatiite	726730
1710	26.0577	49.3513	10.4372	6.85996	0.181587	7.07181	0.0403527	komatiite	32983-NG 213
1711	26.0126	46.421	11.2745	7.43802	0.993784	7.78635	0.0737654	komatiite	1114739
1712	27.5311	45.2571	13.2226	5.09954	0.202278	8.65538	0.0319387	komatiite	246269
1713	27.6983	50.2233	9.71477	6.2905	0.0749762	5.97667	0.0214218	komatiite	1089836
1714	28.2424	46.7795	11.1681	8.29694	0	5.50218	0.010917	komatiite	182853
1715	28.0844	47.1688	9.99761	6.44098	0.151808	8.13255	0.0238555	komatiite	423642
1716	26.5179	48.2236	12.0713	8.35466	0.481212	4.27972	0.0716699	komatiite	1064524
1717	27.7703	48.7964	8.99051	7.216	0.428885	6.72278	0.075055	komatiite	515439
1718	26.038	47.9542	10.9279	7.0373	1.25666	6.7357	0.0502664	komatiite	29508-ZV7
1719	27.364	45.4305	7.37454	10.3539	0.274696	9.13893	0.0633914	komatiite	758611
1720	28.5258	44.82	12.639	6.03325	0.0330287	7.93791	0.0110096	komatiite	911968
1721	26.1565	47.9636	10.7774	6.31711	0.121095	8.65827	0.00605473	komatiite	429093
1722	26.2769	43.9703	13.2032	6.56922	0.202441	9.75768	0.0202441	komatiite	502259
1723	26.4704	48.4086	13.1639	7.72012	0.162958	4.01283	0.0611091	komatiite	344224
1724	26.2443	48.712	10.219	6.42223	0.292838	8.09847	0.0111076	komatiite	429086
1725	27.4262	46.4135	11.0759	7.38397	0.400844	7.16245	0.137131	komatiite	219805
1726	26.3291	46.2785	11.443	7.78734	0.698734	7.37215	0.0911392	komatiite	246923
1727	28.8504	48.6019	12.0839	1.08744	0.110963	9.20994	0.0554816	komatiite	1586712
1728	29.0311	45.5566	10.7527	7.00097	0	7.64859	0.0100381	komatiite	678066
1729	28.3597	46.7357	11.1499	6.05995	0.425068	6.95368	0.316076	komatiite	726739
1730	26.1744	49.2707	10.9345	9.04336	0.523086	4.0338	0.0201187	komatiite	172812
1731	26.1219	48.5092	9.77813	8.41281	0.451762	6.70615	0.0200783	komatiite	610811
1732	27.5519	46.3045	11.5841	7.09445	0.391783	6.88268	0.190597	komatiite	1382556
1733	26.5287	46.8202	11.2617	6.08439	0.264982	9.02976	0.0101916	komatiite	33559-79-196
1734	29.1555	49.0143	10.2823	6.57482	0	4.97312	0	komatiite	187805
1735	28.2545	46.3491	10.9631	6.78411	0.213835	7.39197	0.0434183	komatiite	403563
1736	26.2089	46.0863	11.3391	7.46041	0.995406	7.84011	0.069781	komatiite	1114740
1737	26.2141	46.1926	11.2217	7.38426	1.09738	7.82526	0.0646123	komatiite	1114770
1738	26.6	50.9952	10.2889	5.59355	0.0714504	6.44075	0.0102072	komatiite	2020613
1739	26.2749	46.0693	11.5904	7.95203	0.0604717	8.05281	0	komatiite	167490
1740	26.4554	48.9039	11.8897	8.36875	0.131871	4.24017	0.0101439	komatiite	178746
1741	28.1733	47.7693	10.9431	6.35195	0.0972237	6.64362	0.0216053	komatiite	726761
1742	26.3474	47.8897	10.1352	6.71304	0.161517	8.74209	0.0111043	komatiite	429089
1743	26.4143	46.4528	11.2337	7.68141	0.70843	7.40816	0.101204	komatiite	246922
1744	26.7415	47.438	11.4343	6.73149	0.891384	6.72124	0.0420078	komatiite	421050
1745	26.2708	45.848	11.998	7.67992	0.0402617	8.1228	0.0402617	komatiite	156104
1746	26.6109	44.7696	10.6546	8.06485	0.856444	9.03344	0.0101958	komatiite	209688
1747	26.7885	47.6239	12.4705	8.45735	0.492661	4.15683	0.0102638	komatiite	29429-C4
1748	26.5784	46.8432	11.2729	5.98778	1.64969	7.44399	0.224033	komatiite	30148-91105
1749	26.6172	53.0508	9.74637	5.43561	0.183567	4.92571	0.0407926	komatiite	344225
1750	26.3508	48.574	10.5767	5.82322	0.131199	8.53804	0.00605535	komatiite	429095
1751	26.7596	49.1343	11.505	8.80033	0.184407	3.59594	0.0204897	komatiite	197970
1752	26.7383	43.677	13.8583	4.78191	0.202052	10.7312	0.0112251	komatiite	968630
1753	26.6442	48.6285	11.7977	8.40216	0.101968	4.40502	0.0203936	komatiite	28509-B14
1754	28.7433	47.6452	12.8465	4.17844	0.0219918	6.55356	0.0109959	komatiite	244659
1755	26.5752	48.3435	9.52236	7.67276	0.193089	7.68293	0.0101626	komatiite	33559-116
1756	26.4334	49.723	8.44048	7.69246	0.0202167	7.68235	0.00808669	komatiite	429053
1757	26.4109	46.633	11.1964	6.14841	0.141343	9.45987	0.0100959	komatiite	429091
1758	28.8001	45.5781	13.3465	5.51562	0.0440369	6.70461	0.0110092	komatiite	244624
1759	28.2566	47.9045	9.94815	9.13804	0	4.73104	0.0216029	komatiite	182852
1760	26.4242	47.2546	10.4505	6.38139	0.14136	9.33985	0.00807771	komatiite	429097
1761	26.4183	48.1846	10.1818	7.01326	0.161456	8.03245	0.00807282	komatiite	429088
1762	27.58	46.6723	10.6361	6.36057	0.810868	7.71904	0.221146	komatiite	1382560
1763	26.6018	46.7436	11.8149	6.37874	0.538333	7.72966	0.192987	komatiite	339715
1764	27.472	48.1283	11.0412	8.10527	0.513788	4.66604	0.0733983	komatiite	161917
1765	26.4486	47.446	10.2665	7.87402	0.329093	7.59136	0.0444175	komatiite	176410
1766	26.9021	48.7114	14.7448	4.85676	0.041072	4.74381	0	komatiite	586545
1767	26.8545	48.0533	11.4959	9.21107	0.0512295	4.17008	0.163934	komatiite	197987
1768	28.1616	46.6531	10.9487	6.70463	0.558719	6.81208	0.161169	komatiite	176596
1769	26.3724	49.0549	10.4766	7.08828	0.0804343	6.88719	0.0402172	komatiite	156119
1770	26.472	48.7657	13.1966	3.70385	0.0100922	7.85177	0	komatiite	199567
1771	26.6782	47.8234	10.0692	7.74003	0.203417	7.47559	0.0101709	komatiite	33559-79-195
1772	27.4984	48.1563	10.1823	5.99204	0.71234	7.27006	0.188561	komatiite	1382552
1773	27.0629	48.2126	12.3004	7.41733	0.339961	4.64613	0.0206037	komatiite	32892-331/783
1774	27.7743	46.8506	10.7166	6.71105	0.887762	6.86958	0.190235	komatiite	1382561
1775	26.5388	51.2614	10.8981	5.21695	0.00504541	6.07467	0.00504541	komatiite	176392
1776	28.8071	46.0037	10.1975	5.61902	0.175252	9.17883	0.0186205	komatiite	423641
1777	26.403	50.7981	9.72794	6.44514	0.180705	6.4351	0.0100392	komatiite	188861
1778	26.834	47.9747	12.4885	8.32568	0	4.3771	0	komatiite	162072
1779	28.8421	46.3887	14.4759	4.22214	0.0109666	6.04259	0.0175466	komatiite	426573
1780	26.763	47.6239	10.8985	6.87901	0.651267	7.06218	0.122113	komatiite	33157-8802/6
1781	26.4401	49.3616	12.8682	5.48909	0.201066	5.59968	0.0402131	komatiite	180425
1782	28.8282	46.2567	11.5094	6.39044	0.208265	6.6864	0.120574	komatiite	246872
1783	26.869	45.6436	12.6477	6.11579	0.370994	8.34175	0.0112423	komatiite	968629
1784	26.8318	49.0472	11.5663	8.29512	0.0509528	4.19851	0.0101906	komatiite	28509-B13
1785	28.8137	52.6811	11.7531	0.831692	0.0218866	5.89845	0	komatiite	426468
1786	28.5854	46.3359	13.8856	4.41863	0.162849	6.57909	0.0325698	komatiite	246281
1787	26.8002	47.9455	9.77421	7.76037	0.213588	7.49593	0.0101709	komatiite	33559-79-197
1788	26.7696	54.5039	8.01259	5.77841	0.0710876	4.85427	0.0101554	komatiite	2020610
1789	27.1641	49.5054	8.48104	9.4291	0.0206101	5.29678	0.10305	komatiite	189724
1790	26.702	51.5821	9.25562	7.97619	0.0607324	4.42335	0	komatiite	502285
1791	27.045	45.6897	11.0639	7.60129	0.942478	7.51934	0.138298	komatiite	1867222
1792	26.9443	45.6216	12.1249	7.1239	0.0918555	8.07308	0.0204123	komatiite	30211-9493
1793	29.2897	44.8222	12.2041	5.62496	0.343932	7.68855	0.026627	komatiite	423640
1794	27.063	48.1804	10.979	8.73398	0.512558	4.51051	0.0205023	komatiite	29427-P3
1795	26.9415	47.3518	10.5623	7.31707	0	7.80692	0.0204102	komatiite	189873
1796	28.444	54.7331	9.65372	2.8444	0	4.32047	0.00430969	komatiite	423577
1797	28.6604	45.5962	11.0734	5.73209	0.108562	8.8044	0.0249693	komatiite	423649
1798	28.8036	45.3485	10.6009	3.37005	0.0763442	7.45992	4.34071	komatiite	726827
1799	26.6317	47.4214	13.477	7.25222	0.423046	4.75423	0.0402901	komatiite	172809
1800	29.2381	46.8982	11.766	6.30322	0.0995245	5.65078	0.0442331	komatiite	426441
1801	28.305	50.32	8.44519	6.72276	0.359101	5.80615	0.0418489	komatiite	75576-MSA 35-1
1802	26.7058	48.589	10.2909	5.97274	0.161425	8.27305	0.00706236	komatiite	429084
1803	26.6372	45.0659	15.089	7.54451	0.352077	5.24092	0.0704155	komatiite	721327
1804	27.0657	48.1054	9.5598	7.9665	0.255337	7.04729	0	komatiite	647189
1805	27.0381	46.3218	11.5294	7.50944	0.377512	7.07071	0.153046	komatiite	246921
1806	28.3908	49.1751	9.52432	8.13156	0.449968	4.24255	0.0857082	komatiite	161915
1807	26.8029	46.4246	12.3394	7.30252	0.0606857	7.05978	0.0101143	komatiite	155281
1808	27.135	48.8429	10.9666	8.33504	0.450543	4.19824	0.0716772	komatiite	1064520
1809	26.7607	47.7171	10.67	6.04666	0.151419	8.64097	0.013123	komatiite	429080
1810	27.1824	48.6168	11.5779	8.53484	0.194672	3.8627	0.0307377	komatiite	197969
1811	26.7096	45.5129	11.3164	7.49672	1.0139	7.8859	0.064521	komatiite	1114738
1812	26.7973	49.4245	9.18821	8.40065	0.696688	5.46244	0.0302908	komatiite	1180981
1813	27.1242	43.3109	12.2038	9.51797	0.122549	7.71038	0.0102124	komatiite	804916
1814	29.2921	49.1105	11.054	5.18346	0.474232	4.78643	0.0992578	komatiite	194093
1815	27.732	47.6986	12.7962	7.43137	0.281808	4.01837	0.0417493	komatiite	246288
1816	28.1419	49.6877	10.8205	6.81842	0.22234	4.28798	0.0211752	komatiite	1317247
1817	27.847	49.1671	10.7072	6.74699	0.22001	5.29073	0.0209534	komatiite	1317236
1818	26.7747	48.2529	15.0035	6.50488	0.402779	2.99064	0.0704864	komatiite	249051
1819	28.8959	47.7179	9.04151	6.95501	0.46729	6.88981	0.0326016	komatiite	183987
1820	28.6567	50.7094	8.13699	8.76938	0.0430928	3.65211	0.0323196	komatiite	162401
1821	26.8687	49.697	12.4242	8.83838	0.20202	1.9697	0	komatiite	198480
1822	27.2371	47.6137	11.3351	6.54304	0.767963	6.4816	0.021503	komatiite	421039
1823	26.7974	47.6521	10.9502	6.84766	1.00553	6.64656	0.100553	komatiite	162720
1824	26.9473	46.4032	10.894	7.03721	0.100964	8.61225	0.00504821	komatiite	429090
1825	27.3006	46.9325	10.9509	7.09611	0.0715746	7.61759	0.0306748	komatiite	29735-ALX21
1826	28.0728	48.3651	11.2606	7.67532	0.525707	4.10052	0	komatiite	183384
1827	27.3734	47.4677	11.4415	6.60242	0.717654	6.38712	0.0102522	komatiite	421026
1828	27.3846	48	12.2769	7.78462	0.461538	4.02051	0.0717949	komatiite	1064522
1829	27.3283	47.3895	11.4226	6.51989	0.859766	6.45848	0.0214942	komatiite	421046
1830	28.8711	47.2535	9.90484	6.52033	0.227076	7.11505	0.108131	komatiite	164897
1831	27.1839	45.2046	11.0161	7.29994	0.99776	8.17552	0.122175	komatiite	185136
1832	27.3258	48.6132	11.6979	8.03398	0.440078	3.78672	0.102344	komatiite	1064530
1833	28.8402	51.1995	9.73223	3.47811	0.172825	6.54576	0.0313246	komatiite	426120
1834	27.1949	47.6675	11.1835	8.25015	0.213893	5.19454	0.295376	komatiite	189766
1835	27.3025	53.225	10.2729	5.56067	0	3.50608	0.132884	komatiite	197985
1836	26.9823	47.118	11.2392	5.89732	0.0201963	8.7349	0.00807852	komatiite	429112
1837	29.1926	46.5312	9.58156	8.70753	0.0983284	5.87785	0.0109254	komatiite	726805
1838	28.0134	46.9997	13.7082	5.1419	0.209446	5.89591	0.0314169	komatiite	246284
1839	27.2145	49.0796	10.6783	7.5867	0.701719	4.69846	0.0406793	komatiite	28509-331/779
1840	27.151	46.9562	12.916	7.23417	0.101461	5.64123	0	komatiite	502300
1841	26.9053	51.3071	11.0296	4.01166	0.0201086	6.70621	0.0201086	komatiite	156129
1842	27.3339	47.9033	12.1314	8.0502	0.0510152	4.51995	0.010203	komatiite	28509-B12
1843	27.5098	47.5262	12.4718	7.67809	0.502977	4.2907	0.0205297	komatiite	29427-P4
1844	29.1116	46.8176	8.614	7.08238	0.0732136	8.25554	0.0456227	komatiite	677997
1845	29.3602	44.5881	12.8177	6.62796	0.0547765	6.5184	0.0328659	komatiite	193417
1846	27.4731	45.5151	11.9938	7.36033	0.389544	7.23731	0.0307535	komatiite	29736-PH27
1847	27.4759	47.9803	11.8105	7.95571	0.51261	4.15214	0.112774	komatiite	1064541
1848	27.4365	46.4783	10.9644	7.12531	0.511876	7.42219	0.0614251	komatiite	29736-PH28
1849	27.1228	49.6002	9.8573	8.83514	0.172047	4.38215	0.0303613	komatiite	502288
1850	27.0404	48.0875	10.0998	5.84193	0.151345	8.74777	0.0312781	komatiite	429105
1851	27.2542	48.6937	10.7146	6.68903	0.101657	6.52638	0.0203314	komatiite	245338
1852	27.2404	54.9583	7.85409	5.11075	0.0711238	4.75513	0.0101605	komatiite	2020611
1853	27.3618	48.7043	11.8955	7.49847	0.10202	4.41747	0.020404	komatiite	155439
1854	27.3534	46.4661	11.0658	7.2412	0.203978	7.59816	0.0713921	komatiite	31178-C37
1855	27.2196	51.1813	10.9832	6.27207	0.0913409	4.22198	0.030447	komatiite	75569-SAF 477-10
1856	27.0085	47.8632	10.2866	8.04424	0.0201106	6.74711	0.0301659	komatiite	167505
1857	27.7411	48.0281	12.2754	5.85381	0.185835	5.88478	0.0309725	komatiite	246276
1858	27.2875	55.4077	8.20554	4.56992	0.0507769	4.46837	0.0101554	komatiite	2020612
1859	27.2495	48.3963	12.2907	7.81598	0.172337	4.06512	0.0101375	komatiite	28509-MDF-5
1860	27.8578	44.4087	17.7428	3.84496	0.134729	5.87626	0.134729	komatiite	551315
1861	29.921	46.7564	11.2718	5.30767	0.333816	6.30911	0.100145	komatiite	516425
1862	27.4854	46.7968	10.7592	7.14213	0.408705	7.37713	0.0306529	komatiite	175029
1863	29.3412	48.1021	11.8783	6.06457	0.207243	4.39572	0.0109075	komatiite	1517516
1864	29.528	45.3348	12.0527	6.36663	0.0219539	6.69594	0	komatiite	193427
1865	27.5572	43.9482	10.8795	9.65016	0.12703	7.82667	0.0112688	komatiite	28711-T-8
1866	27.4042	46.0473	11.8276	6.8969	0.804808	6.91728	0.101874	komatiite	33157-8802/9
1867	27.5926	47.3895	12.4628	7.77516	0.451328	4.24659	0.0820597	komatiite	1064523
1868	27.0899	47.7068	11.1903	6.35218	0.201337	6.77499	0.684545	komatiite	193516
1869	27.3151	47.8496	12.1471	7.98847	0.162409	4.52714	0.0101505	komatiite	166913
1870	27.7795	49.3342	14.5762	6.14225	0.103231	2.06462	0	komatiite	874509
1871	27.1445	48.1056	10.0569	6.62726	0.100872	7.95876	0.00605229	komatiite	429100
1872	29.3278	47.0857	11.2757	4.92428	0.283255	7.02691	0.076261	komatiite	384017
1873	27.474	48.5003	13.0075	3.46868	0.081616	7.46786	0	komatiite	169646
1874	27.3849	47.2199	13.7199	7.36699	0.162582	4.07471	0.0711295	komatiite	344223
1875	27.0955	47.7487	10.9246	6.81407	0.984925	6.39196	0.040201	komatiite	162728
1876	27.397	51.3693	7.81972	4.45099	0.447132	8.48534	0.0304863	komatiite	1171290
1877	27.366	47.8423	12.6866	7.0419	0.182643	4.80959	0.0710278	komatiite	502296
1878	27.3468	48.0319	11.8249	8.01038	0.202795	4.56288	0.0202795	komatiite	178747
1879	28.4471	47.0077	10.7401	6.43985	1.06452	6.21851	0.0822108	komatiite	223940
1880	27.2324	50.671	8.57633	7.84986	0.464131	5.16598	0.0403592	komatiite	1180984
1881	27.7447	45.405	12.5206	5.97245	0.0925164	8.20312	0.0616776	komatiite	28705-C18
1882	28.8585	47.4562	11.5434	7.27875	0.427533	4.36084	0.0748183	komatiite	161916
1883	28.3316	46.6002	10.8604	7.14586	0.514166	6.48478	0.0629591	komatiite	231237
1884	27.215	45.7615	13.3051	7.6202	0.221752	5.84618	0.0302389	komatiite	180424
1885	27.1548	44.383	10.882	9.5444	0.060344	7.895	0.0804586	komatiite	156113
1886	28.3005	48.3026	10.9807	5.42749	0.71249	6.15046	0.125733	komatiite	1382563
1887	28.5609	43.2378	10.4896	4.52575	0.623876	12.5515	0.0105742	komatiite	1987596
1888	27.3948	48.8458	8.71097	7.23454	0.472479	7.31882	0.0226416	komatiite	968672
1889	28.1952	47.3224	10.8315	6.46966	0.793055	6.34444	0.0438267	komatiite	223936
1890	27.5461	46.4573	11.153	6.23917	0.0815578	8.36986	0.152921	komatiite	162751
1891	27.6027	49.016	11.5836	7.37229	0.0305904	4.39482	0	komatiite	32836-8241
1892	27.2834	48.5396	10.6916	6.15816	0.262049	6.48068	0.584571	komatiite	185347
1893	28.408	47.1613	10.8616	5.78235	0.682128	6.89474	0.209886	komatiite	1382553
1894	27.759	46.8161	11.491	6.05869	0.293689	7.4945	0.0870189	komatiite	29735-ALX15
1895	27.4236	46.5493	11.0302	7.61991	0.0607165	7.30621	0.0101194	komatiite	29889-90266
1896	27.8463	47.0612	12.5771	7.79901	0.482943	4.21291	0.0205508	komatiite	29429-C5
1897	29.2306	46.5964	12.5778	7.65821	0.755034	3.128	0.053931	komatiite	199559
1898	27.952	45.177	11.5109	7.56044	0.0763264	7.70484	0.0185659	komatiite	1867216
1899	27.6108	48.701	11.4009	8.26286	0	4.02445	0	komatiite	162067
1900	27.4208	46.0387	12.1421	6.79955	0.212486	7.31559	0.0708287	komatiite	155283
1901	27.4755	47.5047	10.5059	5.32896	0.0810488	9.09772	0.00607866	komatiite	429092
1902	29.3411	45.8834	14.3568	6.50222	0.097371	3.80829	0.010819	komatiite	166553
1903	29.423	49.3898	10.3965	6.99554	0.109768	3.68131	0.0041334	komatiite	28487-MSA 5-5
1904	26.9674	49.9603	8.06836	9.88672	0	5.10731	0.00993641	komatiite	167473
1905	27.395	47.0177	10.4372	5.78385	0.0706578	9.27636	0.0191786	komatiite	429098
1906	27.0774	48.6297	9.99122	5.12626	0.259305	8.86624	0.0498664	komatiite	183900
1907	27.6343	47.2539	9.99797	6.62124	0.132221	8.35028	0.0101709	komatiite	33559-113
1908	28.7315	46.8816	10.7505	5.53911	0.708245	7.16702	0.221987	komatiite	1382559
1909	27.168	47.3192	10.0096	5.94738	0.9096	8.6262	0.0199912	komatiite	183894
1910	28.4087	48.344	11.7334	5.13008	0.208965	6.15401	0.0208965	komatiite	1317234
1911	29.8463	46.5203	11.2184	6.14709	0.0548847	6.191	0.0219539	komatiite	911959
1912	27.6293	47.0176	11.4114	6.00549	0.203231	7.71263	0.0203231	komatiite	1317246
1913	27.8729	49.9846	11.7683	5.8124	0	4.4285	0.133265	komatiite	197984
1914	27.9232	47.3257	12.4731	7.57622	0.431167	4.25008	0.0205318	komatiite	29429-C6
1915	27.9032	47.3943	12.2794	7.70414	0.523184	4.17522	0.020517	komatiite	29427-P5
1916	27.7579	46.0251	12.9503	6.05164	0.0204102	7.15379	0.0408205	komatiite	168296
1917	27.3697	47.9976	11.773	5.7255	0.0804991	7.02355	0.0301872	komatiite	188854
1918	30.1873	48.3885	9.15609	5.39377	0.0665897	6.78105	0.0266359	komatiite	425692
1919	27.3339	50.0854	9.42619	5.25575	0.0803939	7.81831	0	komatiite	166898
1920	27.8831	48.0779	11.8093	7.70887	0.461302	3.9672	0.0922604	komatiite	1064540
1921	29.7528	49.0046	12.8856	1.24699	0	7.11004	0	komatiite	188384
1922	29.6006	44.6186	12.047	5.98542	0.0217652	7.72663	0	komatiite	193428
1923	27.3806	47.6119	11.1312	6.74711	0.673705	6.42534	0.0301659	komatiite	29508-Z6
1924	27.638	46.2256	11.8912	6.43263	0.111607	7.58929	0.111607	komatiite	184491
1925	27.938	43.9418	15.9441	4.47667	0.0109992	7.65544	0.0329976	komatiite	968631
1926	27.5391	46.2519	10.7551	6.31166	0	9.13929	0.0030296	komatiite	429049
1927	27.6438	48.1132	12.2958	7.42775	0.202667	4.29654	0.0202667	komatiite	28509-MDF-4
1928	29.616	52.1805	9.95878	4.48036	0.108483	3.64504	0.0108483	komatiite	726847
1929	27.3553	47.997	10.2487	5.33077	0.541093	8.5172	0.0100202	komatiite	183897
1930	30.2627	50.4379	12.5818	3.54728	0.0110852	3.10387	0.0554262	komatiite	199557
1931	29.9444	44.7521	13.5232	6.21922	0.263247	5.26495	0.0329059	komatiite	188608
1932	28.0004	48.642	11.7352	7.20508	0.317721	4.05862	0.0409962	komatiite	197968
1933	27.5687	48.114	11.0376	6.24634	0.141274	6.42798	0.464187	komatiite	193515
1934	29.6389	49.4523	8.23121	7.90587	0.0976033	4.65242	0.0216896	komatiite	426050
1935	27.9963	50.8195	11.5653	5.75702	0	3.75948	0.102438	komatiite	197983
1936	27.4912	47.5314	10.9402	6.79739	0.784314	6.41528	0.0402212	komatiite	162712
1937	28.5386	46.0334	13.9353	6.36743	0.19833	4.88518	0.0417537	komatiite	246282
1938	27.9457	48.2132	12.3035	6.57545	0.704513	4.18624	0.0714723	komatiite	185116
1939	28.0447	48.2843	11.6358	7.79474	0.266312	3.94346	0.0307283	komatiite	197967
1940	27.637	50.2877	10.4573	3.9467	0.100939	7.5704	0	komatiite	429072
1941	27.5571	47.5712	10.9625	6.54732	0.100573	7.24128	0.0201147	komatiite	33411-8569
1942	28.0106	46.2073	10.8567	7.65692	0.276017	6.97199	0.0204457	komatiite	29736-PH26
1943	29.9748	47.369	10.5459	7.26398	0.0109397	4.82442	0.0109397	komatiite	182841
1944	29.3268	47.5222	12.1374	6.63598	0.171251	4.18495	0.0214064	komatiite	80308-LJD0126 313.10
1945	28.0623	48.5457	11.6141	7.48669	0.440393	3.79967	0.0512085	komatiite	1064531
1946	27.7048	51.4661	10.6168	2.48736	0.0101112	7.71486	0	komatiite	429288
1947	27.8767	47.0038	10.7132	7.07091	0.0406959	7.27439	0.0203479	komatiite	30211-94111
1948	27.7474	47.3457	10.694	6.91408	0.101231	7.12666	0.0708617	komatiite	580310
1949	27.6673	47.656	11.2365	5.9734	0.181624	6.61918	0.665954	komatiite	193514
1950	29.8008	44.408	10.7713	7.11353	0.108604	7.72171	0.0760225	komatiite	200660
1951	28.8417	42.0853	10.3111	4.28842	0.0840866	14.3683	0.0210217	komatiite	911550
1952	27.7806	46.5945	11.0313	6.88189	0.22265	7.40816	0.0809635	komatiite	180222
1953	28.0858	46.4253	11.1414	6.65705	0.326326	7.23356	0.13053	komatiite	29736-PH23
1954	27.6348	44.4187	14.2397	7.74336	0.130732	5.81255	0.0201126	komatiite	1317237
1955	27.6695	47.5256	10.3157	5.65876	0.49338	8.32704	0.010069	komatiite	183895
1956	27.7716	47.7514	10.0556	7.20566	0.565942	6.6195	0.0303183	komatiite	1180977
1957	27.8504	50.7652	9.14158	8.32066	0.121618	3.80055	0	komatiite	114049-B-B 5
1958	28.0718	46.8544	11.6677	5.9206	0.0112287	7.45179	0.0224575	komatiite	171198
1959	28.2138	47.5018	11.819	7.73571	0.492459	4.16538	0.071817	komatiite	1064539
1960	28.1788	47.1355	11.3433	6.30181	0.819748	6.1891	0.0317652	komatiite	421043
1961	28.1586	47.3065	11.243	6.25634	0.675807	6.33825	0.021503	komatiite	68842-ZV10
1962	29.9401	46.5977	12.3027	5.05171	0.108873	5.91181	0.0870985	komatiite	1317232
1963	27.8509	46.587	10.5327	7.17035	0.42536	7.30201	0.131659	komatiite	246920
1964	28.1762	47.8484	11.7111	7.69467	0.491803	4.02664	0.0512295	komatiite	115785-SCH3.6
1965	27.8763	48.5479	11.5984	7.58973	0.172264	4.19512	0.0202663	komatiite	28509-MDF-1
1966	28.1806	47.3355	11.2026	6.25186	0.672469	6.33592	0.0210146	komatiite	1253715
1967	27.9691	49.2939	10.0782	7.27421	0.060957	5.31342	0.0101595	komatiite	245339
1968	27.7926	48.2459	10.4185	4.8256	0.050477	8.66185	0.0050477	komatiite	429106
1969	28.0334	47.4756	10.8204	6.4434	0.814332	6.41287	0	komatiite	114048-B-R 2
1970	29.5082	49.6839	14.4434	0.653595	0.300011	5.3359	0.0750027	komatiite	721326
1971	29.5752	49.2276	13.3555	2.96074	0.0965458	4.74147	0.0429092	komatiite	246289
1972	28.1088	46.4406	11.3657	7.00682	0.437926	6.50779	0.132396	komatiite	33157-8802/9A
1973	30.1705	43.7035	12.0901	5.79362	0.546568	7.65195	0.0437254	komatiite	518441
1974	29.1953	46.7484	11.1029	5.50915	0.634451	6.61944	0.190335	komatiite	1382550
1975	29.1706	46.7512	10.8294	5.38827	0.633914	7.08928	0.137348	komatiite	1382557
1976	27.9937	48.4164	11.6708	7.38864	0.192571	4.31764	0.0202706	komatiite	161963
1977	29.2213	51.1744	10.4317	4.58104	0.285654	4.22133	0.0846382	komatiite	1317235
1978	27.6937	47.4191	10.7547	6.60519	1.1727	6.3045	0.0501153	komatiite	162726
1979	28.2436	45.7364	12.6581	6.09955	0.224398	6.96654	0.0713994	komatiite	804907
1980	27.9584	44.79	12.3485	6.93659	0.222132	7.65347	0.0908724	komatiite	1317240
1981	28.7748	49.7142	13.6756	2.6499	0.207835	4.96727	0.0103918	komatiite	1317233
1982	27.8852	47.888	11.2205	5.78844	0.181203	6.41258	0.624144	komatiite	193513
1983	30.798	46.8085	9.73972	5.69262	0.0444736	6.89341	0.0233486	komatiite	426218
1984	28.1058	51.0268	4.95759	6.97066	0.497179	8.42161	0.020293	komatiite	1171291
1985	28.375	47.3259	11.2476	6.15646	0.614622	6.2589	0.0215118	komatiite	421031
1986	28.1892	46.9379	10.1017	6.09359	0.0101729	8.65717	0.0101729	komatiite	33559-111
1987	28.2137	47.4911	10.7786	6.43257	0.763359	6.32061	0	komatiite	114048-B-R 1
1988	28.7791	43.6462	14.2234	3.7064	0.145349	9.46844	0.0311462	komatiite	246272
1989	28.221	47.1097	11.3983	6.24873	0.193365	6.78811	0.0407083	komatiite	804909
1990	27.7544	47.4247	9.94317	5.85304	0.860447	8.15424	0.0100052	komatiite	183896
1991	28.1567	47.9598	11.9265	6.7499	0.771417	4.3646	0.0710516	komatiite	184655
1992	28.447	48.1394	12.0964	7.95489	0	3.32137	0.0410046	komatiite	197990
1993	29.0026	48.4109	7.91275	6.61573	1.51545	6.54257	0	komatiite	194095
1994	28.522	48.1926	11.8939	6.83688	0.333209	4.19955	0.0218437	komatiite	1253794
1995	28.324	45.7463	11.187	8.25267	0.397351	6.01121	0.0815079	komatiite	189760
1996	28.507	47.9902	11.6284	7.42412	0.440935	3.9274	0.0820345	komatiite	115785-SCH2.6
1997	28.4775	46.8137	11.1554	6.41255	0.819496	6.29987	0.0215118	komatiite	421027
1998	28.3702	45.5148	11.94	6.68436	0.0102051	7.45994	0.0204102	komatiite	30211-9479
[truncated: 7,418 more rows]

## Sheet: TableS2
Table S2. H2-generation potentials (Tmole H2 (km3 rock)-1) at indicated water-to-rock ratios and predicted secondary precipitates at water-to-rock ratio equal to 1 during alteration of modelled rocks at 25°C, 1 bar.
Rock #	MgO (wt%)	Group*	water-to-rock ratio (wt:wt)				Precipitated Minerals (mole fraction of total precipitates)							Precipitated Fe-endmember Minerals (mole fraction Fe)
			100	10	1	0.2	clays	brucite	chlorite	talc	garnet	serpentine	others	clays	brucite	chlorite	talc	garnet	greenalite	cronstedtite	others
1	3.67078	9	0.160291	0.102774	0.0114179	0.0019027	0.162583	0	0.014955	0	0.00184402	0	0.820618	0.809071	0	0.107058	0	0.00457182	0	0	0.0792988
2	3.95134	9	4.67808e-05	4.64971e-06	4.41854e-07	6.78815e-08	0.161333	0	0.0248864	0.193053	0	1.37978e-07	0.620728	0.297116	0	0.205961	0.496923	0	3.0669e-07	8.65778e-09	2.34244e-07
3	4.22299	9	3.48484e-05	3.47187e-06	3.34158e-07	5.52565e-08	0.166637	0	0	0.200172	0	9.76117e-08	0.633191	0.610649	0	0	0.332104	0	1.27852e-07	3.47765e-09	0.0572465
4	4.33057	9	3.65036e-05	3.7052e-06	3.45743e-07	4.63881e-08	0.0622015	0	0.243331	0.1071	0	1.29271e-07	0.587368	0.000560322	0	0.881843	0.110024	0	1.20363e-07	4.29967e-09	0.00757227
5	4.36451	9	0.000232789	0.000839524	0.000991884	0.000171027	0.161151	0	0	0	0.000129938	0	0.838719	0.984448	0	0	0	0.000461035	0	0	0.0150908
6	4.42633	9	3.4845e-05	3.46841e-06	3.30696e-07	5.17922e-08	0.141161	0	0	0.214913	0	9.30719e-08	0.643926	0.54666	0	0	0.432453	0	1.47852e-07	4.02157e-09	0.0208865
7	5.13242	9	1.72951e-05	1.75403e-06	1.65164e-07	2.36153e-08	0.185449	0	0.0500914	0.136448	0	5.55893e-08	0.628011	0.00575623	0	0.619505	0.35846	0	1.52884e-07	1.10406e-08	0.0162782
8	5.58236	9	2.43115e-05	2.43861e-06	2.3499e-07	3.88771e-08	0.277964	0	0	0.237398	0	4.16293e-08	0.484637	0.0364114	0	0	0.963588	0	1.00451e-07	1.75224e-09	1.11876e-07
9	5.5751	9	2.24957e-05	9.33132e-05	9.03861e-06	1.54741e-06	0.0379704	0	0	0.250269	9.89523e-07	0	0.71176	0.222307	0	0	0.777689	3.64565e-06	0	0	0
10	5.45155	9	3.48456e-05	3.46901e-06	3.31299e-07	5.24e-08	0.116078	0	0	0.28551	0	9.90398e-08	0.598412	0.404067	0	0	0.583805	0	1.5987e-07	4.34876e-09	0.0121282
11	5.45239	9	1.97313e-05	1.9688e-06	1.91072e-07	3.30393e-08	0.0355488	0	0	0.250947	2.61427e-08	0	0.713505	0.0010101	0	0	0.99899	1.36206e-07	0	0	0
12	5.52366	9	3.48475e-05	4.38377e-05	4.22357e-06	7.02174e-07	0.106909	0	0	0.0937474	5.82666e-07	0	0.799343	0.604557	0	0	0.24038	2.07925e-06	0	0	0.155061
13	5.50399	9	1.77864e-05	1.91949e-06	1.86416e-07	3.23524e-08	0.0398158	0	0	0.249776	2.56435e-08	0	0.710408	0.00114405	0	0	0.998856	1.35922e-07	0	0	0
14	5.52294	9	2.49328e-05	4.3855e-05	4.24089e-06	7.19528e-07	0.10161	0	0	0.23075	5.64458e-07	0	0.667639	0.456282	0	0	0.469861	1.59953e-06	0	0	0.0738551
15	5.8826	9	0.000263367	0.0585324	0.0108383	0.00157178	0	0	0.0393429	0	0.00113387	0	0.959523	0	0	0.833887	0	0.00846552	0	0	0.157647
16	5.8309	9	0.000425941	0.000128901	1.31034e-05	2.31058e-06	0.169802	0	0	0.0337584	1.60717e-06	0	0.796438	0.90163	0	0	0.098365	5.35416e-06	0	0	0
17	5.92948	9	4.06574e-05	2.94601e-05	2.78152e-06	4.10097e-07	0.0446676	0	0.0773563	0.152713	3.64107e-07	0	0.725263	0.204462	0	0.475042	0.264503	1.05026e-06	0	0	0.0559921
18	6.01205	9	1.87495e-05	1.87028e-06	1.81e-07	3.08299e-08	0.0173629	0	0	0.306005	2.85067e-08	0	0.676632	0.000410247	0	0	0.99959	1.25005e-07	0	0	0
19	6.29303	9	3.561e-05	3.47169e-06	3.33973e-07	5.50711e-08	0.0679121	0	0	0.319241	0	9.5584e-08	0.612847	0.170351	0	0	0.827579	0	1.95623e-07	5.32086e-09	0.00206946
20	6.21105	9	4.63888e-05	4.61657e-06	4.39592e-07	6.82867e-08	0.11223	0	0.00814928	0.301302	0	1.35939e-07	0.578318	0.322598	0	0.0513737	0.586655	0	2.29843e-07	6.60027e-09	0.0393724
21	6.11919	9	1.78027e-05	1.77584e-06	1.71766e-07	2.91713e-08	0.0508175	0	0	0.296658	2.68115e-08	0	0.652525	0.00125431	0	0	0.998746	1.24333e-07	0	0	0
22	6.12365	9	1.66023e-05	1.76131e-06	1.70656e-07	2.92539e-08	0.0381081	0	0	0.306467	2.76544e-08	0	0.655424	0.000912806	0	0	0.999087	1.247e-07	0	0	0
23	6.33005	9	3.49801e-05	4.38109e-05	4.19674e-06	6.75368e-07	0.107918	0	0	0.1015	5.39185e-07	0	0.790581	0.606633	0	0	0.258714	1.91264e-06	0	0	0.134651
24	6.24805	9	2.3783e-05	2.42045e-06	2.2985e-07	3.46377e-08	0.0821901	0	0.0269189	0.226425	0	7.60142e-08	0.664466	0.00246439	0	0.324212	0.653758	0	2.1629e-07	1.16554e-08	0.0195656
25	6.28329	9	3.66509e-05	4.37719e-05	4.15778e-06	6.36403e-07	0.065404	0	0	0.203143	4.78554e-07	0	0.731453	0.398734	0	0	0.561578	1.84109e-06	0	0	0.0396861
26	6.22584	9	1.75284e-05	1.74853e-06	1.69193e-07	2.87942e-08	0.04481	0	0	0.314454	2.78325e-08	0	0.640736	0.00104789	0	0	0.998952	1.22732e-07	0	0	0
27	6.3924	9	4.09259e-05	4.1583e-06	3.94151e-07	5.87938e-08	0.0290212	0	0.0355321	0.26755	0	1.17852e-07	0.667897	0.000591395	0	0.290975	0.649805	0	2.5364e-07	8.08355e-09	0.0586287
28	6.3237	9	1.72475e-05	1.72035e-06	1.66304e-07	2.81541e-08	0.0522139	0	0	0.323378	2.80464e-08	0	0.624408	0.00119216	0	0	0.998808	1.21215e-07	0	0	0
29	6.21037	9	2.0131e-05	9.33282e-05	9.05364e-06	1.56248e-06	0.0331983	0	0	0.165909	6.90554e-07	0	0.800892	0.273787	0	0	0.726209	3.58372e-06	0	0	0
30	6.43629	9	0.000608453	0.0885174	0.0114255	0.00191028	0.180946	0	0.0203846	0	0.0012875	0	0.797382	0.823625	0	0.133477	0	0.00291972	0	0	0.0399785
31	6.64651	9	4.14474e-05	4.37918e-05	4.1777e-06	6.56308e-07	0.0813606	0	0	0.241484	5.27452e-07	0	0.677155	0.380824	0	0	0.512539	1.55797e-06	0	0	0.106635
32	6.3877	9	1.11365e-05	1.11255e-06	1.08747e-07	1.95083e-08	0.0200691	0	0	0.230382	1.76705e-08	0	0.749549	0.000721057	0	0	0.999279	1.33288e-07	0	0	0
33	6.49351	9	3.4847e-05	4.38237e-05	4.20952e-06	6.88141e-07	0.0767011	0	0	0.219391	5.29997e-07	0	0.703908	0.392194	0	0	0.508687	1.71016e-06	0	0	0.0991173
34	6.83299	9	4.63873e-05	2.94856e-05	2.80692e-06	4.35505e-07	0.110917	0	0.0344423	0.221486	3.82238e-07	0	0.633154	0.435608	0	0.181469	0.329133	9.45967e-07	0	0	0.0537894
35	6.76904	9	1.07077e-05	1.00547e-06	9.67029e-08	1.6451e-08	0.0826631	0	0	0.235656	2.16108e-08	0	0.681681	0.00168982	0	0	0.639391	1.09188e-07	0	0	0.358919
36	6.86617	9	6.72464e-05	2.94902e-05	2.81161e-06	4.40194e-07	0.167703	0	0.0318015	0.10472	3.91824e-07	0	0.695775	0.655704	0	0.166813	0.154929	9.65394e-07	0	0	0.022554
37	6.63541	9	4.47164e-05	2.9482e-05	2.80332e-06	4.31908e-07	0.0749183	0	0.00934318	0.171542	3.47735e-07	0	0.744197	0.479642	0	0.0802489	0.415562	1.40289e-06	0	0	0.0245456
38	6.56795	9	1.493e-05	1.41984e-06	1.37326e-07	2.39218e-08	0.0689042	0	0	0.260967	2.55968e-08	0	0.670129	0.00132284	0	0	0.706789	1.08287e-07	0	0	0.291888
39	6.7569	9	3.65191e-05	3.70796e-06	2.7921e-06	4.20686e-07	0.00252276	0	0.0543551	0.291461	3.66265e-07	0	0.651661	0.0134204	0	0.387922	0.586694	1.22781e-06	0	0	0.0119618
40	7.13899	9	1.50784e-05	1.50281e-06	1.44426e-07	2.36725e-08	0.053381	0	0	0.348467	0	3.80136e-08	0.598152	0.00511291	0	0	0.994887	0	6.45192e-08	1.57352e-09	8.9196e-08
41	7.3295	9	3.76906e-05	3.80884e-06	3.54812e-07	4.80448e-08	0	0	0.338471	0.0161371	0	1.87138e-07	0.645392	0	0	0.985762	0.00991708	0	1.39147e-07	9.24913e-09	0.0043207
42	6.76876	9	1.12872e-05	1.35668e-05	2.13836e-06	3.8362e-07	0	0	0	0.179382	2.52836e-07	0	0.820618	0	0	0	0.860892	1.85089e-06	0	0	0.139106
43	6.92913	9	4.65997e-05	2.94867e-05	2.80807e-06	4.36655e-07	0.0905973	0	0.0478394	0.133099	3.9925e-07	0	0.728464	0.428464	0	0.303528	0.238181	1.18984e-06	0	0	0.0298255
44	6.78114	9	0.174611	0.112565	0.0113269	0.00181161	0.0708254	0	0.0893101	0	0.0013915	0	0.838473	0.329891	0	0.598418	0	0.00322908	0	0	0.0684618
45	6.83272	9	0.0108858	0.00765208	0.000982534	0.000181939	0.0562098	0	0	0	7.39484e-05	0	0.943716	0.600087	0	0	0	0.000458403	0	0	0.399455
46	6.80389	9	3.40443e-05	3.36712e-06	3.23407e-07	5.30832e-08	0.0608249	0	0	0.319559	0	9.09735e-08	0.619616	0.00127432	0	0	0.909091	0	2.04314e-07	5.66151e-09	0.0896343
47	7.44887	9	0.0362103	0.0041297	0.00039549	6.32096e-05	0.0502016	0	0.0821784	0.148207	0	0.000932534	0.718481	0.187726	0	0.468816	0.340654	0	0.00264764	8.1531e-06	0.000147714
48	7.09292	9	1.10444e-05	1.05876e-05	1.39483e-06	2.58325e-07	0	0	0	0.136563	8.53024e-08	0	0.863437	0	0	0	0.999999	9.22641e-07	0	0	0
49	7.1949	9	0.0087455	0.00998477	0.000977986	0.000177388	0.0587925	0	0	0	7.5426e-05	0	0.941132	0.6067	0	0	0	0.00045195	0	0	0.392849
50	7.26787	9	3.11822e-05	3.08329e-06	3.12514e-06	5.1836e-07	0	0	0	0.324872	3.85869e-07	0	0.675128	0	0	0	0.824461	1.4159e-06	0	0	0.175537
51	7.44954	9	2.61878e-05	2.94576e-05	2.77901e-06	4.07587e-07	0.0191432	0	0.130264	0.0930485	4.05076e-07	0	0.757544	0.0786041	0	0.717575	0.144572	1.04813e-06	0	0	0.0592484
52	7.55034	9	4.59306e-05	2.94812e-05	2.80259e-06	4.31174e-07	0.0888199	0	0.0417771	0.225306	3.78814e-07	0	0.644097	0.375415	0	0.236894	0.360341	1.00896e-06	0	0	0.0273486
53	7.41499	9	4.6048e-05	4.61457e-06	4.37588e-07	7.11308e-08	0.00259157	0	0.0402195	0.345767	0	1.36905e-07	0.611422	0.0115428	0	0.253758	0.673795	0	2.31667e-07	6.65257e-09	0.060904
54	7.46407	9	4.17531e-05	2.94748e-05	2.7962e-06	4.24778e-07	0.0737267	0	0.0453591	0.185571	3.67021e-07	0	0.695343	0.341915	0	0.282212	0.325643	1.07258e-06	0	0	0.050229
55	7.33668	9	8.74453e-06	1.38223e-05	2.02997e-06	3.84321e-07	0	0	0	0.100397	1.12229e-07	0	0.899603	0	0	0	0.999998	1.57274e-06	0	0	0
56	7.41491	9	4.59761e-05	4.61454e-06	4.65177e-07	7.64456e-08	0.00514355	0	0.0402003	0.343692	0	1.46922e-07	0.610964	0.0232539	0	0.25293	0.664144	0	2.50983e-07	7.25788e-09	0.0596717
57	7.56614	9	0.000296268	0.0174754	0.0112234	0.00170816	0.0367238	0	0.0569217	0	0.00138145	0	0.904973	0.279315	0	0.6228	0	0.00523468	0	0	0.0926504
58	7.54139	9	0.0651066	0.00593848	0.000582112	0.000106	0.0706115	0	0	0	5.15048e-05	0	0.929337	0.837426	0	0	0	0.000362492	0	0	0.162212
59	7.46434	9	0.00138193	0.00593935	0.000582978	0.000137596	0.101533	0	0	0	5.54291e-05	0	0.898412	0.888655	0	0	0	0.000287902	0	0	0.111057
60	7.83601	9	4.21072e-05	4.29108e-06	4.09403e-07	6.36752e-08	0.0267025	0	0.0158282	0.389248	0	1.30898e-07	0.568221	0.000499655	0	0.118973	0.878315	0	2.60153e-07	8.03837e-09	0.00221236
61	7.67578	9	4.44451e-05	4.49969e-06	4.28469e-07	6.58892e-08	0.00858214	0	0.0141664	0.319986	0	1.30786e-07	0.657265	0.000149614	0	0.0991405	0.685115	0	2.44318e-07	7.18983e-09	0.215594
62	7.65619	9	2.5964e-05	1.78749e-05	2.80456e-06	4.33137e-07	0.00139914	0	0.0770363	0.0929143	4.19818e-07	0	0.82865	0.00980147	0	0.724002	0.246286	1.85326e-06	0	0	0.019908
63	7.68521	9	2.91514e-05	2.88282e-06	2.75679e-07	4.41053e-08	0.0216681	0	0	0.350653	0	8.4003e-08	0.627678	0.000379704	0	0	0.819177	0	1.54926e-07	4.70482e-09	0.180443
64	7.68129	9	3.79376e-05	2.948e-05	2.80141e-06	4.29994e-07	0.0383045	0	0.0212707	0.255699	3.55362e-07	0	0.684726	0.229404	0	0.170901	0.57945	1.34113e-06	0	0	0.020243
65	7.74101	9	1.41009e-05	1.40625e-06	1.38889e-07	2.31965e-08	0.0672618	0	0	0.40582	2.76345e-08	0	0.526918	0.0011693	0	0	0.998691	1.0515e-07	0	0	0.000139566
66	7.91471	9	3.87955e-05	3.92851e-06	3.73443e-07	5.68288e-08	0.0856286	0	0.0306601	0.329819	0	1.17535e-07	0.553892	0.00148079	0	0.213196	0.664763	0	2.12336e-07	7.17213e-09	0.120559
67	8.12513	9	0.000377565	2.95016e-05	2.82294e-06	4.51523e-07	0.106304	0	0.0419609	0.134831	4.36814e-07	0	0.716904	0.489808	0	0.25938	0.235079	1.2683e-06	0	0	0.0157321
68	7.95596	9	0.000296275	2.94903e-05	0.00417371	0.00176431	0.171951	0	0.00716658	0	0.000633744	0	0.820249	0.93568	0	0.0557247	0	0.00181091	0	0	0.006784
69	7.7608	9	3.89755e-05	3.94742e-06	3.75372e-07	5.72215e-08	0.0719901	0	0.0525293	0.359568	0	1.25811e-07	0.515912	0.00110501	0	0.324211	0.644505	0	2.01943e-07	6.78778e-09	0.0301782
70	7.87724	9	0.000116576	2.94704e-05	2.79179e-06	4.2037e-07	0.0994093	0	0.0497641	0.0578922	3.61217e-07	0	0.792934	0.508077	0	0.341219	0.111962	1.16337e-06	0	0	0.0387396
71	8.19002	9	0.000304771	3.06966e-05	0.0112596	0.00174482	0.166335	0	0.00926275	0	0.00174269	0	0.82266	0.920776	0	0.0737702	0	0.00480664	0	0	0.000647126
72	8.19081	9	0.000813541	2.95013e-05	2.82266e-06	4.51239e-07	0.136123	0	0.0692083	0.0437211	4.67563e-07	0	0.750947	0.536666	0	0.366051	0.0652227	1.1616e-06	0	0	0.0320592
73	8.3944	9	0.637404	0.089035	0.0450926	0.0271564	0.0286169	0	0	0	0	0.279938	0.691446	0.107963	0	0	0	0	0.828769	0.000889239	0.0623792
74	8.36367	9	1.51136e-05	1.49253e-06	1.427e-07	2.28227e-08	0.058479	0	0	0.243866	0	4.80539e-08	0.697655	0.00099578	0	0	0.509169	0	7.9208e-08	3.5178e-09	0.489836
75	8.32748	9	3.17668e-05	2.94801e-05	2.80151e-06	4.30093e-07	0.0415675	0	0.0492182	0.200583	3.83617e-07	0	0.708631	0.218981	0	0.347853	0.399836	1.27349e-06	0	0	0.0333283
76	8.43047	9	1.07805e-05	1.07696e-06	1.00585e-07	1.37437e-08	0.150412	0	0.124635	0.180913	0	4.43741e-08	0.544041	0.00244536	0	0.786831	0.204721	0	5.72257e-08	6.29278e-09	0.00600243
77	8.52745	9	0.00012719	2.94719e-05	0.00396598	0.00168499	0.0639738	0	0.129535	0	0.00072334	0	0.805768	0.247195	0	0.714999	0	0.00147077	0	0	0.0363349
78	8.42596	9	1.35505e-05	1.35712e-06	2.12072e-07	3.52622e-08	0	0	0.153759	0.191303	0	8.89775e-08	0.654939	0	0	0.782497	0.188656	0	1.05782e-07	9.01124e-09	0.0288471
79	8.4203	9	1.32518e-05	1.32136e-06	9.28014e-07	1.56873e-07	0	0	0	0.43104	1.30396e-07	0	0.56896	0	0	0	1	4.71657e-07	0	0	0
80	8.94175	9	0.000262504	2.94881e-05	7.72777e-06	1.57425e-05	0.137698	0	0.0875364	0	1.21697e-06	0	0.774765	0.521688	0	0.449561	0	2.86974e-06	0	0	0.0287486
81	8.53596	9	5.42326e-05	2.94653e-05	2.78669e-06	4.15266e-07	0.0544476	0	0.050002	0.119033	3.50405e-07	0	0.776517	0.317614	0	0.391309	0.262741	1.28806e-06	0	0	0.0283353
82	8.47784	9	2.95862e-05	2.99517e-06	2.85068e-07	4.37074e-08	0.0306861	0	0.0446047	0.362943	0	9.95229e-08	0.561766	0.000539791	0	0.315785	0.668959	0	1.73477e-07	7.64841e-09	0.0147166
83	8.65474	9	3.80169e-05	3.84572e-06	3.66476e-07	5.66574e-08	0.0141834	0	0.00939751	0.342162	0	1.14363e-07	0.634257	0.000253834	0	0.0676412	0.707728	0	2.12941e-07	7.3503e-09	0.224376
84	8.71464	9	3.50074e-05	2.94995e-05	2.82091e-06	4.49494e-07	0.0432265	0	0.00419453	0.291194	3.87013e-07	0	0.661385	0.264882	0	0.0344825	0.675179	1.49442e-06	0	0	0.0254552
85	8.65506	9	2.97353e-05	3.19937e-06	1.56559e-06	2.44828e-07	0	0	0.0134971	0.344122	1.96181e-07	0	0.64238	0	0	0.12729	0.858613	8.99319e-07	0	0	0.0140957
86	8.54284	9	2.1777e-05	1.00101e-05	1.22545e-06	1.93476e-07	0	0	0.0481211	0.243443	1.73857e-07	0	0.708436	0	0	0.430194	0.559425	7.67817e-07	0	0	0.0103802
87	8.73367	9	0.321619	0.11841	0.0114419	0.00192668	0.111278	0	0.0383719	0	0.00111299	0	0.849237	0.623591	0	0.309332	0	0.00310738	0	0	0.0639693
88	8.53301	9	0.0188238	0.00599096	0.000593188	0.000115381	0.0413979	0	0	0	4.12201e-05	0	0.958561	0.719743	0	0	0	0.000425312	0	0	0.279832
89	8.74007	9	1.22325e-05	4.18208e-06	4.89859e-07	7.82287e-08	0	0	0	0.308102	6.06147e-08	0	0.691898	0	0	0	0.975406	3.68652e-07	0	0	0.0245939
90	9.05785	9	0.000330888	2.95141e-05	2.83544e-06	4.64023e-07	0.184469	0	0.0210466	0.0195561	4.54608e-07	0	0.774928	0.81685	0	0.125031	0.0327669	1.26854e-06	0	0	0.0253509
91	8.55879	9	8.45525e-06	1.13987e-06	1.09555e-07	1.80624e-08	0.0986737	0	0	0.258226	0	4.1787e-08	0.6431	0.00171744	0	0	0.531129	0	6.78521e-08	3.50863e-09	0.467153
92	8.99303	9	2.4418e-05	2.01776e-05	2.69314e-06	4.16708e-07	0	0	0.0730337	0.131613	3.61126e-07	0	0.795352	0	0	0.521283	0.263993	1.21301e-06	0	0	0.214723
93	8.86602	9	0.00093611	0.00227174	0.000604374	0.000106896	0.207921	0	0	0	8.91207e-05	0	0.79199	0.984643	0	0	0	0.000250586	0	0	0.0151063
94	8.73416	9	0.000684787	0.00996947	0.000962684	0.000162085	0.123418	0	0	0	0.000101663	0	0.87648	0.816516	0	0	0	0.00039054	0	0	0.183093
95	8.60074	9	1.23146e-05	1.21485e-06	1.15971e-07	1.83916e-08	0.0447635	0	0	0.270778	0	4.1202e-08	0.684458	0.000837567	0	0	0.604105	0	7.25687e-08	3.61949e-09	0.395057
96	8.682	9	9.36567e-06	5.8988e-06	7.13567e-07	1.2814e-07	0	0	0	0.221223	6.46438e-08	0	0.778777	0	0	0	1	4.74213e-07	0	0	0
97	8.7765	9	2.10872e-05	5.64542e-06	6.26762e-07	9.68304e-08	0	0	0.0541244	0.300624	9.18908e-08	0	0.645252	0	0	0.431506	0.566456	3.80615e-07	0	0	0.00203811
98	8.86057	9	2.52171e-05	2.41056e-05	2.78501e-06	4.13587e-07	0.00468211	0	0.0594551	0.191294	3.55463e-07	0	0.744568	0.0280512	0	0.477872	0.433659	1.34199e-06	0	0	0.060417
99	8.87153	9	0.0950614	0.0782837	0.00660867	0.000922899	0	0	0.166291	0	0.00108495	0	0.832624	0	0	0.981525	0	0.00269803	0	0	0.0157773
100	9.03826	9	0.00480599	0.000118611	1.24388e-05	2.14551e-06	0.0996395	0	0	0.131217	1.40803e-06	0	0.769142	0.581511	0	0	0.418484	5.15765e-06	0	0	0
101	8.95438	9	1.35065e-05	2.40642e-06	2.30588e-07	3.7324e-08	0.00897404	0	0	0.45569	0	7.56758e-08	0.535336	0.000146122	0	0	0.967581	0	1.26853e-07	4.28258e-09	0.0322726
102	8.94145	9	2.65212e-05	1.00558e-05	1.17114e-06	1.87013e-07	0	0	0.00839026	0.354215	1.57954e-07	0	0.637395	0	0	0.0820041	0.884735	7.652e-07	0	0	0.0332599
103	9.07609	9	1.49407e-05	3.98422e-06	4.10194e-07	6.26757e-08	0	0	0.0692663	0.217647	0	1.68643e-07	0.713087	0	0	0.592777	0.405314	0	3.76734e-07	2.30973e-08	0.00190827
104	9.12484	9	0.000296298	0.00272021	0.0113568	0.00184152	0.146693	0	0.0375063	0	0.0018292	0	0.813971	0.67021	0	0.246508	0	0.00416366	0	0	0.079118
105	9.11464	9	2.12555e-05	2.10083e-06	2.00305e-07	3.14997e-08	0.0542654	0	0	0.400758	0	6.10257e-08	0.544977	0.000980626	0	0	0.928491	0	1.11619e-07	4.07578e-09	0.0705287
106	8.96257	9	8.10909e-06	9.36359e-07	9.10948e-08	1.5021e-08	0.0464225	0	0	0.416522	2.15583e-08	0	0.537055	0.000961425	0	0	0.999038	9.73536e-08	0	0	0
107	9.04723	9	3.49561e-05	2.94927e-05	2.81404e-06	4.42626e-07	0.0206095	0	0.00553088	0.328294	3.69854e-07	0	0.645565	0.119992	0	0.0432014	0.72325	1.35694e-06	0	0	0.113556
108	8.99412	9	2.50156e-05	2.47477e-06	2.37024e-07	3.82554e-08	0.00884782	0	0	0.422273	0	7.13287e-08	0.568879	0.000153992	0	0	0.9617	0	1.28244e-07	4.25928e-09	0.0381458
109	8.9462	9	1.89779e-05	4.38091e-05	4.19492e-06	6.73551e-07	0.0305752	0	0	0.264889	5.21523e-07	0	0.704535	0.199381	0	0	0.783259	2.14612e-06	0	0	0.0173586
110	9.09072	9	2.56398e-05	1.05924e-05	1.24803e-06	1.99213e-07	0	0	0.0128579	0.338015	1.68957e-07	0	0.649127	0	0	0.124604	0.843538	8.08012e-07	0	0	0.0318577
111	9.31424	9	0.159784	0.118435	0.0113899	0.00187467	0.0281642	0	0.0476854	0	0.00107793	0	0.923073	0.257225	0	0.626505	0	0.00490481	0	0	0.111365
112	9.26346	9	2.68382e-05	1.82499e-05	2.27483e-06	3.57143e-07	0	0	0.0624973	0.294415	3.19124e-07	0	0.643088	0	0	0.426086	0.553724	1.03389e-06	0	0	0.0201884
113	9.17918	9	1.74288e-05	6.12238e-06	7.09973e-07	1.09557e-07	0	0	0.0824916	0.197883	1.08372e-07	0	0.719625	0	0	0.630274	0.36325	4.25791e-07	0	0	0.00647529
114	9.1848	9	2.19177e-05	8.26286e-07	7.8802e-08	1.23389e-08	0.0492763	0	0	0.367973	0	3.20919e-08	0.582751	0.00128785	0	0	0.998712	0	6.87632e-08	4.24652e-09	1.15055e-07
115	9.23361	9	0.000184476	2.94749e-05	2.7963e-06	4.2488e-07	0.103051	0	0.0711093	0.0282753	3.92234e-07	0	0.797564	0.474943	0	0.439674	0.0493091	1.13915e-06	0	0	0.0360725
116	9.36973	9	1.30666e-05	3.47646e-06	3.54539e-07	5.37858e-08	0	0	0.0859189	0.176237	0	1.50702e-07	0.737844	0	0	0.68574	0.29545	0	3.06078e-07	2.05911e-08	0.0188099
117	9.16749	9	1.43209e-05	3.47993e-06	3.53208e-07	5.37172e-08	0	0	0.0692368	0.232357	0	1.45502e-07	0.698406	0	0	0.58246	0.410162	0	3.11247e-07	2.09981e-08	0.00737798
118	9.30497	9	1.45876e-05	1.82289e-06	1.72456e-07	2.55629e-08	0.0637852	0	0.123339	0.324585	0	7.46854e-08	0.48829	0.00081383	0	0.627834	0.355776	0	8.512e-08	5.94694e-09	0.0155763
119	9.40894	9	0.000622181	0.000117157	1.63884e-05	0.000105959	0.182674	0	0	0	2.14715e-06	0	0.817324	0.999993	0	0	0	7.35626e-06	0	0	0
120	9.23531	9	3.18159e-05	2.94903e-05	2.81168e-06	4.40268e-07	0.0266144	0	0.0303212	0.183798	3.90436e-07	0	0.759266	0.155674	0	0.237935	0.406797	1.43911e-06	0	0	0.199592
121	9.18667	9	0.000170554	1.72649e-05	2.11246e-06	3.36481e-07	0	0	0.104984	0.270245	3.42431e-07	0	0.624771	0	0	0.584354	0.411521	9.09782e-07	0	0	0.00412417
122	9.19214	9	0.000936145	0.00238508	0.00058894	0.000106024	0.240089	0	0	0	8.59277e-05	0	0.759825	0.986723	0	0	0	0.000209607	0	0	0.0130671
123	9.18471	9	1.30545e-05	1.28932e-06	1.23266e-07	1.97095e-08	0.00175335	0	0	0.27362	0	4.39795e-08	0.724627	2.82841e-05	0	0	0.53061	0	6.73311e-08	3.24791e-09	0.469361
124	9.25918	9	3.12929e-05	3.30486e-06	3.16422e-07	5.02907e-08	0.0430948	0	3.81139e-05	0.434487	0	1.08026e-07	0.52238	0.000887591	0	0.000315967	0.974535	0	2.24777e-07	9.0158e-09	0.0242609
125	9.43191	9	3.38237e-05	1.57084e-05	2.26958e-06	3.64238e-07	0	0	0.0831825	0.141403	3.3911e-07	0	0.775414	0	0	0.674806	0.316341	1.3075e-06	0	0	0.00885182
126	9.38508	9	1.34393e-05	3.82811e-06	3.96034e-07	6.12692e-08	0	0	0.0791266	0.174278	0	1.7344e-07	0.746595	0	0	0.647007	0.307302	0	3.6777e-07	2.30902e-08	0.0456901
127	9.35392	9	0.000726816	4.41947e-05	0.000138293	0.000171579	0.227799	0	0	0	2.25412e-05	0	0.772178	0.888903	0	0	0	5.31136e-05	0	0	0.111043
128	9.34055	9	0.000247718	4.38236e-05	4.20946e-06	6.8808e-07	0.149895	0	0	0.135138	6.06714e-07	0	0.714966	0.697056	0	0	0.284966	1.78045e-06	0	0	0.0179765
129	9.26958	9	0.000833599	0.00914724	0.0113393	0.0018241	0.125117	0	0.0803906	0	0.00181068	0	0.792682	0.446875	0	0.413045	0	0.00322201	0	0	0.136858
130	9.48987	9	3.60181e-05	2.94791e-05	2.80046e-06	4.29045e-07	0.0402378	0	0.040981	0.218066	3.72811e-07	0	0.700715	0.213136	0	0.291218	0.43707	1.24439e-06	0	0	0.0585755
131	9.64147	9	2.66315e-05	6.27844e-06	1.11885e-06	1.74556e-07	0	0	0.0411657	0.369209	1.55188e-07	0	0.589625	0	0	0.288543	0.658009	5.40732e-07	0	0	0.0534481
132	9.37979	9	4.03894e-05	2.94776e-05	2.79892e-06	4.27507e-07	0.038842	0	0.0720179	0.180422	3.99738e-07	0	0.708718	0.177072	0	0.440456	0.311231	1.14834e-06	0	0	0.0712391
133	9.30214	9	0.000250247	2.95089e-05	2.83023e-06	4.58812e-07	0.129544	0	0.0108051	0.0937494	4.23488e-07	0	0.765901	0.680274	0	0.0761219	0.18628	1.40137e-06	0	0	0.0573228
134	9.40119	9	0.000431058	0.000421559	0.0113115	0.00179623	0.0456641	0	0.0930991	0	0.00217227	0	0.859065	0.245835	0	0.721007	0	0.00582631	0	0	0.0273322
135	9.46001	9	7.49644e-05	2.94916e-05	2.81294e-06	4.41525e-07	0.0988109	0	0.0180708	0.170145	3.80599e-07	0	0.712973	0.461024	0	0.113112	0.300383	1.119e-06	0	0	0.12548
136	9.60353	9	2.06307e-05	4.06992e-05	3.99475e-06	6.33009e-07	0.0345644	0	0	0.299289	5.20105e-07	0	0.666146	0.18565	0	0	0.716583	1.76277e-06	0	0	0.0977649
137	9.52381	9	0.000776964	0.000235552	0.000858847	0.000166986	0.211532	0	0	0	0.000137328	0	0.78833	0.875174	0	0	0	0.000331685	0	0	0.124495
138	9.50044	9	7.4336e-06	2.66784e-06	3.05658e-07	4.69001e-08	0	0	0	0.248573	4.02426e-08	0	0.751427	0	0	0	0.815055	2.76135e-07	0	0	0.184945
139	10.3708	8	6.27049e-05	2.94915e-05	2.81288e-06	4.41464e-07	0.0475502	0	0.0534042	0.113397	4.18683e-07	0	0.785648	0.211032	0	0.31797	0.190436	1.17092e-06	0	0	0.280561
140	9.79962	9	0.000177914	4.38871e-05	4.27296e-06	7.51568e-07	0.12526	0	0	0.111401	6.35681e-07	0	0.763338	0.690433	0	0	0.27844	2.21112e-06	0	0	0.031125
141	9.58848	9	0.00104355	9.3333e-05	9.05841e-06	1.56724e-06	0.190451	0	0	0.184432	1.38696e-06	0	0.625116	0.66051	0	0	0.339487	3.0269e-06	0	0	0
142	9.47103	9	3.187e-05	3.09744e-05	2.92947e-06	4.55237e-07	0.0186909	0	0	0.354501	3.63667e-07	0	0.626807	0.114789	0	0	0.844703	1.40784e-06	0	0	0.0405063
143	9.5354	9	3.6673e-05	3.7063e-06	3.52544e-07	5.39337e-08	0.0131129	0	0.0221568	0.424743	0	1.11e-07	0.539987	0.0002239	0	0.152203	0.826254	0	1.95811e-07	7.01199e-09	0.0213191
144	9.65888	9	0.000698813	4.4742e-05	4.39918e-06	7.67219e-07	0.245436	0	0	0.029775	7.28483e-07	0	0.724788	0.947672	0	0	0.052326	1.77463e-06	0	0	0
145	9.68607	9	1.56857e-05	4.71745e-06	4.92855e-07	7.4907e-08	0	0	0.097553	0.175893	0	2.10932e-07	0.726554	0	0	0.704886	0.288872	0	4.10952e-07	2.24365e-08	0.00624232
146	9.92582	9	0.000165688	2.94731e-05	2.79446e-06	4.2304e-07	0.0822632	0	0.163464	0.0449548	4.76268e-07	0	0.709318	0.250803	0	0.668592	0.0518609	9.15007e-07	0	0	0.0287428
147	9.64957	9	0.468631	0.118261	0.0113927	0.00188924	0.00109821	0	0.0669857	0	0.00141336	0	0.930503	0.0102034	0	0.897852	0	0.00655961	0	0	0.0853847
148	9.55203	9	0.000936145	0.00142444	0.000872247	0.00016813	0.244633	0	0	0	0.000136522	0	0.755231	0.962285	0	0	0	0.000313306	0	0	0.0374016
149	9.70408	9	3.37622e-05	1.00941e-05	1.28251e-06	1.9749e-07	0	0	0.139534	0.11014	2.05694e-07	0	0.750326	0	0	0.823635	0.168128	5.97746e-07	0	0	0.00823609
150	9.69906	9	0.000936156	0.00593767	0.000581299	0.000135433	0.221121	0	0	0	8.44325e-05	0	0.778795	0.980592	0	0	0	0.000222202	0	0	0.0191857
151	9.72646	9	0.000706667	0.000176931	9.94386e-05	0.000111416	0.164955	0	0	0	1.15061e-05	0	0.835033	0.999957	0	0	0	4.27253e-05	0	0	0
152	9.65392	9	0.000822853	0.00327503	0.000972824	0.000172224	0.226248	0	0	0	0.000143221	0	0.773609	0.956537	0	0	0	0.000351595	0	0	0.0431116
153	9.74399	9	0.000405908	2.95107e-05	2.83208e-06	4.60666e-07	0.151602	0	0.0181299	0.167286	4.38858e-07	0	0.662982	0.591341	0	0.0948725	0.246905	1.0787e-06	0	0	0.0668807
154	9.78304	9	1.68065e-05	5.38911e-06	5.89694e-07	9.02975e-08	0	0	0.0873938	0.213223	9.16213e-08	0	0.699383	0	0	0.630757	0.360883	3.45272e-07	0	0	0.00836025
155	9.96371	9	0.0711486	0.0102965	0.0010038	0.000178152	0.121419	0	0	0	9.01617e-05	0	0.878491	0.901451	0	0	0	0.000388818	0	0	0.0981601
156	9.90466	9	0.000296279	0.020787	0.0112691	0.0017538	0.0238122	0	0.0464232	0	0.00139663	0	0.928368	0.230217	0	0.645651	0	0.0067272	0	0	0.117405
157	9.98942	9	0.0005082	7.75024e-05	0.000398704	0.000161562	0.190405	0	0	0	6.91668e-05	0	0.809526	0.780231	0	0	0	0.000168306	0	0	0.219601
158	9.89664	9	1.57483e-05	4.7553e-06	4.88627e-07	7.21971e-08	0	0	0.096578	0.147869	0	1.9401e-07	0.755552	0	0	0.661878	0.230127	0	3.58263e-07	1.96073e-08	0.107994
159	10.0405	8	1.36654e-05	3.6659e-06	3.7144e-07	5.58105e-08	0	0	0.107873	0.195891	0	1.61311e-07	0.696235	0	0	0.717491	0.276944	0	2.75353e-07	1.79575e-08	0.00556553
160	9.95781	9	0.000530869	2.94996e-05	2.82097e-06	4.49555e-07	0.140127	0	0.075044	0.0917234	4.68463e-07	0	0.693105	0.483158	0	0.347137	0.11967	1.01786e-06	0	0	0.0500344
161	10.1987	8	0.000711802	0.00010566	1.09706e-05	1.93997e-06	0.235246	0	0	0.0508421	1.77522e-06	0	0.71391	0.895477	0	0	0.104519	4.2459e-06	0	0	0
162	9.92172	9	0.000887837	0.00764492	0.000973619	0.000173018	0.184057	0	0	0	0.000140473	0	0.815802	0.914685	0	0	0	0.000405349	0	0	0.0849095
163	10.0123	8	2.73693e-05	1.94684e-05	2.40299e-06	3.77563e-07	0	0	0.0420659	0.317019	3.21209e-07	0	0.640915	0	0	0.308631	0.645427	1.11641e-06	0	0	0.0459414
164	10.2492	8	6.99346e-06	6.59581e-07	6.35233e-08	1.08628e-08	0.0200582	0	0	0.38874	1.72038e-08	0	0.591201	0.000375415	0	0	0.892559	9.10709e-08	0	0	0.107066
165	10.0082	8	0.000436547	4.38604e-05	4.24629e-06	7.24928e-07	0.210742	0	0	0.0320609	6.68166e-07	0	0.757197	0.802229	0	0	0.0553417	1.60508e-06	0	0	0.142428
166	9.88226	9	1.67359e-05	2.94938e-05	2.81512e-06	4.43701e-07	0.0533878	0	0.00053966	0.274459	3.67169e-07	0	0.671613	0.318906	0	0.00432472	0.620339	1.38208e-06	0	0	0.0564291
167	10.298	8	1.36438e-05	1.36609e-06	1.27913e-07	1.77594e-08	0.0356567	0	0.118775	0.263803	0	5.20482e-08	0.581766	0.000514164	0	0.674902	0.291118	0	6.28849e-08	5.65568e-09	0.0334655
168	10.1139	8	0.000776965	0.00997684	0.000970049	0.00016945	0.186956	0	0	0	0.000135226	0	0.812909	0.87921	0	0	0	0.00036926	0	0	0.12042
169	10.221	8	1.52973e-05	3.41776e-06	3.43293e-07	5.23115e-08	0	0	0.0512245	0.316963	0	1.36641e-07	0.631812	0	0	0.433139	0.558345	0	2.92303e-07	2.0093e-08	0.00851633
170	10.1022	8	2.02553e-05	5.04907e-06	5.32068e-07	8.15381e-08	0	0	0.0990816	0.165856	0	2.27977e-07	0.735062	0	0	0.713339	0.276207	0	4.48503e-07	2.33585e-08	0.0104535
171	10.0593	8	2.54978e-05	2.35778e-05	2.81067e-06	4.39252e-07	0.00409252	0	0.0455528	0.275392	4.03944e-07	0	0.674962	0.0238041	0	0.355457	0.606101	1.48057e-06	0	0	0.0146358
172	9.99818	9	1.4e-05	2.93792e-06	2.96239e-07	4.45604e-08	0	0	0.107831	0.137151	0	1.32376e-07	0.755017	0	0	0.790474	0.20196	0	2.39336e-07	1.8095e-08	0.00756537
173	10.1127	8	0.00043085	0.0296607	0.0113953	0.00188008	0.109317	0	0.0430034	0	0.00156484	0	0.846115	0.578884	0	0.327591	0	0.00412847	0	0	0.0893963
174	10.4629	8	6.79887e-05	2.94686e-05	2.78992e-06	4.185e-07	0.0421072	0	0.0943518	0.155107	3.98672e-07	0	0.708434	0.180681	0	0.543149	0.25184	1.078e-06	0	0	0.0243284
175	10.007	8	0.000218155	2.94932e-05	2.81453e-06	4.43113e-07	0.115167	0	0.0342905	0.0825727	4.02608e-07	0	0.767969	0.587169	0	0.234543	0.159299	1.29349e-06	0	0	0.018988
176	10.0323	8	0.000524467	2.95078e-05	2.82913e-06	4.57712e-07	0.139096	0	0.0477611	0.105859	4.64955e-07	0	0.707284	0.571593	0	0.263306	0.164604	1.20401e-06	0	0	0.000496149
177	10.1293	8	6.98757e-06	2.21375e-06	2.40469e-07	4.19867e-08	0	0	0	0.35539	3.97264e-08	0	0.64461	0	0	0	0.895378	2.02713e-07	0	0	0.104621
178	10.0799	8	0.00032008	5.11945e-05	4.96404e-06	8.54661e-07	0.175699	0	0	0.177664	7.80971e-07	0	0.646636	0.681667	0	0	0.318331	1.90996e-06	0	0	0
179	10.3246	8	1.28852e-05	3.50159e-06	3.55666e-07	5.39994e-08	0	0	0.0987712	0.193421	0	1.5634e-07	0.707808	0	0	0.703176	0.289443	0	2.83384e-07	1.9028e-08	0.00738078
180	10.2598	8	1.30462e-05	3.55097e-06	3.62035e-07	5.51392e-08	0	0	0.091096	0.193552	0	1.57325e-07	0.715352	0	0	0.686222	0.307783	0	3.0265e-07	2.00969e-08	0.00599501
181	10.2957	8	1.54657e-05	4.03889e-06	4.13044e-07	6.20646e-08	0	0	0.11081	0.179426	0	1.78751e-07	0.709765	0	0	0.734982	0.259569	0	3.1002e-07	1.88889e-08	0.00544904
182	10.2129	8	0.000825251	2.95285e-05	2.84985e-06	4.78437e-07	0.268506	0	0.00663323	0.0529941	4.93731e-07	0	0.671866	0.864584	0	0.0286547	0.0645674	1.00182e-06	0	0	0.0421932
183	10.1397	8	1.27295e-05	3.30714e-06	3.37016e-07	5.17362e-08	0	0	0.0568275	0.227762	0	1.38874e-07	0.715411	0	0	0.543181	0.451325	0	3.34669e-07	2.33011e-08	0.00549296
184	10.2771	8	2.23106e-05	2.28139e-06	2.14247e-07	3.02736e-08	0.0140958	0	0.170574	0.346938	0	8.56327e-08	0.468392	0.000134629	0	0.653711	0.311579	0	7.66557e-08	4.36448e-09	0.0345749
185	10.3998	8	3.03877e-05	7.19678e-06	9.09498e-07	1.43795e-07	0	0	0.095352	0.124333	1.46553e-07	0	0.780315	0	0	0.750341	0.242511	5.8192e-07	0	0	0.00714774
186	10.2569	8	0.433145	0.107762	0.0103487	0.0016445	0	0	0.0840036	0	0.00141624	0	0.91458	0	0	0.95952	0	0.0058315	0	0	0.0346482
187	10.9167	8	7.86111e-05	3.03214e-05	2.88005e-06	4.40646e-07	0.0378512	0	0.132332	0.129933	4.7475e-07	0	0.699883	0.142834	0	0.670839	0.186326	1.12871e-06	0	0	0
188	10.2927	8	8.38649e-06	5.85419e-06	1.12168e-06	1.8996e-07	0	0	0	0.427135	1.66573e-07	0	0.572865	0	0	0	0.977836	6.39427e-07	0	0	0.0221638
189	10.4454	8	1.52325e-05	2.30829e-06	3.11302e-07	4.4953e-08	0	0	0.115281	0.287384	0	1.27266e-07	0.597336	0	0	0.630416	0.320197	0	1.73343e-07	1.26291e-08	0.0493861
190	10.2292	8	0.00180776	0.0104597	0.00102134	0.000182376	0.12296	0	0	0	0.00010833	0	0.876932	0.926411	0	0	0	0.000474174	0	0	0.0731149
191	10.6392	8	3.06164e-05	8.75857e-06	1.23985e-06	1.9117e-07	0	0	0.138075	0.00475029	1.91457e-07	0	0.857174	0	0	0.98349	0.00871744	6.72804e-07	0	0	0.00779147
192	10.6527	8	2.55425e-05	2.93096e-06	1.36413e-06	2.17575e-07	0	0	0.0341348	0.46617	1.98012e-07	0	0.499695	0	0	0.207436	0.73718	5.90328e-07	0	0	0.0553833
193	10.6639	8	2.54295e-05	2.9192e-06	1.32213e-06	2.10915e-07	0	0	0.0326694	0.468328	1.91741e-07	0	0.499002	0	0	0.20022	0.744139	5.77705e-07	0	0	0.0556402
194	10.7008	8	0.000235746	0.00362959	0.0112258	0.00171049	0.0380142	0	0.121771	0	0.00182301	0	0.838392	0.167853	0	0.773484	0	0.00401039	0	0	0.0546529
195	10.4694	8	1.97225e-05	3.80824e-06	3.87803e-07	5.78453e-08	0	0	0.135405	0.138141	0	1.74529e-07	0.726454	0	0	0.816196	0.178926	0	2.72114e-07	1.72455e-08	0.00487813
196	10.4551	8	3.1616e-05	2.42819e-05	2.79134e-06	4.19919e-07	0.00475976	0	0.081001	0.232212	3.89592e-07	0	0.682026	0.0228907	0	0.522609	0.422561	1.18067e-06	0	0	0.0319378
197	10.6211	8	2.05385e-05	2.27921e-06	2.16893e-07	3.3307e-08	0.00808978	0	0.0570991	0.429341	0	8.34686e-08	0.50547	0.000124884	0	0.353698	0.622717	0	1.20719e-07	6.88666e-09	0.0234594
198	10.3777	8	0.625149	0.0708491	0.0350654	0.0221679	0.106589	0	0	0	0	0.200709	0.692702	0.368142	0	0	0	0	0.575748	0.000429642	0.0556812
199	10.3431	8	3.37962e-05	2.94762e-05	2.79759e-06	4.26174e-07	0.0262032	0	0.0406305	0.255285	3.65666e-07	0	0.677881	0.143938	0	0.299425	0.530623	1.26577e-06	0	0	0.0260124
200	10.5048	8	8.19879e-05	4.38645e-05	4.25031e-06	7.28941e-07	0.0723634	0	0	0.192146	6.13989e-07	0	0.73549	0.417912	0	0	0.503191	2.23764e-06	0	0	0.0788944
201	10.3757	8	3.23138e-05	3.26435e-06	3.10956e-07	4.79896e-08	0.00599067	0	0.00139682	0.432319	0	9.66508e-08	0.560293	0.000119651	0	0.0112295	0.935905	0	1.94562e-07	7.89562e-09	0.0527458
202	10.4862	8	2.25501e-05	7.05608e-06	7.59214e-07	1.10854e-07	0	0	0.104589	0.319773	1.06697e-07	0	0.575638	0	0	0.565414	0.419398	2.94851e-07	0	0	0.0151875
203	10.5045	8	0.000173547	2.94876e-05	2.80896e-06	4.37546e-07	0.0975797	0	0.0540688	0.133591	4.08234e-07	0	0.714761	0.398768	0	0.296432	0.206577	1.05128e-06	0	0	0.0982215
204	10.6899	8	2.24882e-05	4.66179e-06	4.8344e-07	7.32548e-08	0	0	0.129815	0.168746	0	2.21018e-07	0.701439	0	0	0.771518	0.226962	0	3.53014e-07	1.95001e-08	0.00151989
205	10.6526	8	1.9616e-05	4.47727e-06	4.62101e-07	7.00687e-08	0	0	0.121624	0.183649	0	2.08535e-07	0.694727	0	0	0.746029	0.252249	0	3.41045e-07	1.93797e-08	0.00172086
206	10.5935	8	2.34438e-05	3.82011e-06	3.93944e-07	5.93426e-08	0	0	0.129201	0.102961	0	1.78881e-07	0.767838	0	0	0.849478	0.145967	0	3.04966e-07	1.91528e-08	0.00455512
207	11.2872	8	2.59097e-05	2.51038e-05	2.87294e-06	4.33541e-07	0.00369386	0	0.0419452	0.31276	3.66235e-07	0	0.6416	0.0206478	0	0.314975	0.664375	1.28979e-06	0	0	0
208	10.7062	8	0.000171486	2.94821e-05	2.80343e-06	4.32012e-07	0.102672	0	0.0674103	0.0350662	4.06937e-07	0	0.794851	0.484885	0	0.427099	0.0626628	1.21104e-06	0	0	0.0253518
209	10.534	8	3.27924e-05	8.9773e-06	1.16751e-06	1.85504e-07	0	0	0.0845729	0.137824	1.81401e-07	0	0.777603	0	0	0.692951	0.2886	7.36689e-07	0	0	0.0184476
210	10.5734	8	7.90488e-05	4.38555e-05	4.24134e-06	7.19981e-07	0.071378	0	0	0.193756	6.09175e-07	0	0.734865	0.411845	0	0	0.506946	2.21807e-06	0	0	0.081207
211	10.7377	8	1.51375e-05	4.0214e-06	4.00449e-07	5.71719e-08	0	0	0.150318	0.181947	0	1.67212e-07	0.667735	0	0	0.760482	0.199683	0	2.20324e-07	1.36183e-08	0.039835
212	10.5369	8	2.245e-05	2.64984e-06	6.29058e-07	9.67592e-08	0	0	0.0521285	0.402144	9.13806e-08	0	0.545727	0	0	0.353409	0.644706	3.2177e-07	0	0	0.00188484
213	10.8228	8	1.67307e-05	2.94344e-06	2.97549e-07	4.53016e-08	0	0	0.0994741	0.159889	0	1.34913e-07	0.740637	0	0	0.751483	0.242773	0	2.51474e-07	1.89839e-08	0.00574372
214	11.1479	8	0.00120453	0.00576068	0.011311	0.0017957	0.0540437	0	0.118753	0	0.00197156	0	0.825231	0.22904	0	0.723998	0	0.00416286	0	0	0.0427989
215	10.7246	8	1.37804e-05	3.22333e-06	3.22563e-07	4.70455e-08	0	0	0.105508	0.166872	0	1.30999e-07	0.72762	0	0	0.752499	0.244576	0	2.34105e-07	1.66781e-08	0.00292491
216	10.7052	8	1.57955e-05	1.57735e-06	1.47425e-07	2.02516e-08	0.20745	0	0.247195	0.370887	0	6.59125e-08	0.174469	0.0185678	0	0.727852	0.25358	0	4.18424e-08	2.50267e-09	5.04848e-08
217	10.6569	8	4.21504e-05	1.76274e-05	2.55524e-06	3.97074e-07	0	0	0.137015	0.0873214	3.89688e-07	0	0.775663	0	0	0.832858	0.148356	1.11792e-06	0	0	0.0187854
218	10.6674	8	6.04706e-05	2.94743e-05	2.7957e-06	4.24286e-07	0.0479	0	0.13728	0.00634024	4.54699e-07	0	0.80848	0.201227	0	0.773699	0.0100785	1.20371e-06	0	0	0.0149937
219	11.2555	8	9.59324e-05	0.000273481	0.0111622	0.00164698	0.0132409	0	0.183247	0	0.00214968	0	0.801363	0.0463235	0	0.922237	0	0.00374685	0	0	0.0276931
220	10.7943	8	1.97771e-05	4.35076e-06	4.40748e-07	6.39489e-08	0	0	0.152209	0.151636	0	1.90176e-07	0.696154	0	0	0.810051	0.179012	0	2.67967e-07	1.56117e-08	0.0109367
221	10.7724	8	0.00029628	2.94955e-05	2.81683e-06	4.45417e-07	0.165017	0	0.0911529	0.0267517	4.72558e-07	0	0.717078	0.54134	0	0.401168	0.0332063	9.76882e-07	0	0	0.0242842
222	10.7945	8	1.15722e-05	2.75343e-06	2.74842e-07	4.1681e-08	0	0	0.116672	0.196638	0	1.30035e-07	0.68669	0	0	0.749654	0.248891	0	2.0333e-07	1.61753e-08	0.00145413
223	11.0038	8	0.000485051	4.51665e-05	4.45197e-06	7.8377e-07	0.215079	0	0	0.077752	7.33388e-07	0	0.707168	0.858566	0	0	0.141432	1.84692e-06	0	0	0
224	10.7638	8	2.08361e-05	3.27049e-06	3.33251e-07	5.06641e-08	0	0	0.111878	0.136596	0	1.5234e-07	0.751526	0	0	0.793801	0.200451	0	2.72062e-07	1.9059e-08	0.0057479
225	10.7302	8	6.00673e-05	4.48339e-05	6.47166e-06	1.16291e-06	0	0	0	0.394159	9.29031e-07	0	0.60584	0	0	0	0.999997	2.89402e-06	0	0	0
226	10.8257	8	0.000398827	0.000638127	0.00212429	0.000444857	0.261929	0	0	0	0.000353916	0	0.737717	0.959803	0	0	0	0.000726577	0	0	0.0394702
227	10.9609	8	2.24858e-05	2.26865e-06	2.16458e-07	3.37685e-08	0.0372372	0	0.0128327	0.417465	0	7.77749e-08	0.532465	0.000750413	0	0.103757	0.788867	0	1.46684e-07	8.40576e-09	0.106625
228	10.8676	8	0.000296285	2.95005e-05	2.82184e-06	4.50423e-07	0.143009	0	0.0204532	0.0833205	4.08449e-07	0	0.753216	0.701739	0	0.134644	0.154701	1.26297e-06	0	0	0.00891546
229	10.8201	8	0.000380213	4.3829e-05	4.21483e-06	6.93444e-07	0.175757	0	0	0.118574	6.36675e-07	0	0.705668	0.710782	0	0	0.217447	1.62482e-06	0	0	0.0717699
230	10.7776	8	3.18527e-05	1.59064e-06	1.49349e-07	2.33202e-08	0.0165946	0	0	0.465211	0	4.91578e-08	0.518194	0.00027768	0	0	0.960878	0	8.01576e-08	3.4603e-09	0.0388439
231	10.8234	8	0.00187766	0.00622614	0.000904306	0.000176556	0.264895	0	0	0	0.000134139	0	0.734971	0.976385	0	0	0	0.000288439	0	0	0.0233269
232	11.1022	8	1.62595e-05	2.5721e-06	2.57e-07	3.88869e-08	0	0	0.11298	0.152776	0	1.21065e-07	0.734244	0	0	0.788291	0.206426	0	2.03198e-07	1.69023e-08	0.00528234
233	10.9085	8	0.000296287	2.95024e-05	2.82375e-06	4.52337e-07	0.151448	0	0.0172267	0.0509011	4.10525e-07	0	0.780424	0.77431	0	0.118159	0.0984732	1.32263e-06	0	0	0.00905622
234	10.8632	8	6.61423e-06	2.49336e-06	2.72689e-07	4.79823e-08	0	0	0	0.317798	4.49704e-08	0	0.682202	0	0	0	0.763342	2.13615e-07	0	0	0.236658
235	11.0076	8	2.39516e-05	1.341e-05	1.54443e-06	2.35502e-07	0	0	0.116852	0.277644	2.34799e-07	0	0.605504	0	0	0.551081	0.346042	5.38569e-07	0	0	0.102876
236	10.9178	8	0.000251148	2.94932e-05	2.81454e-06	4.43126e-07	0.129198	0	0.0533638	0.133214	4.23542e-07	0	0.684223	0.49716	0	0.275486	0.193963	1.02703e-06	0	0	0.0333905
237	10.9883	8	5.69832e-05	2.94704e-05	2.79173e-06	4.20311e-07	0.0226749	0	0.0731085	0.161016	3.83092e-07	0	0.7432	0.121976	0	0.527603	0.327738	1.2986e-06	0	0	0.0226825
238	10.9297	8	2.84317e-05	2.86731e-06	2.72191e-07	4.11689e-08	0.00147046	0	0.0422178	0.443777	0	9.14385e-08	0.512535	2.28764e-05	0	0.264282	0.710944	0	1.39728e-07	6.42425e-09	0.0247505
239	11.2151	8	0.000517687	0.00146364	0.0113263	0.00181103	0.106184	0	0.0982251	0	0.00211529	0	0.793476	0.402368	0	0.53544	0	0.00399348	0	0	0.0581986
240	11.3874	8	0.000295281	2.95004e-05	2.82177e-06	4.50358e-07	0.139054	0	0.0285211	0.111338	4.17562e-07	0	0.721086	0.622209	0	0.171211	0.188506	1.17738e-06	0	0	0.0180721
241	11.4622	8	0.000484332	0.0226266	0.0112823	0.00176704	0.0700966	0	0.120012	0	0.00168237	0	0.808209	0.275699	0	0.679024	0	0.00329666	0	0	0.0419805
242	10.8974	8	2.42972e-05	1.67924e-06	1.60232e-07	2.5308e-08	0.0369386	0	0	0.488998	0	5.30274e-08	0.474063	0.00058764	0	0	0.968941	0	8.29502e-08	3.44453e-09	0.0304715
243	10.9984	8	2.31644e-05	2.33199e-06	2.20082e-07	3.21005e-08	0.0163538	0	0.0713334	0.390085	0	7.56731e-08	0.522227	0.000243841	0	0.426964	0.551677	0	1.06234e-07	5.92916e-09	0.0211151
244	10.9674	8	0.00133334	0.00621773	0.000607073	0.000108615	0.248518	0	0	0	8.72923e-05	0	0.751394	0.972525	0	0	0	0.000202827	0	0	0.0272721
245	11.6893	8	1.62325e-05	2.74471e-06	4.68657e-07	7.06782e-08	0	0	0.112358	0.413135	0	2.0591e-07	0.474508	0	0	0.511677	0.422727	0	2.50641e-07	1.41146e-08	0.0655957
246	11.3905	8	0.000296278	0.0164878	0.0112646	0.00174933	0.0245951	0	0.0982739	0	0.00161645	0	0.875515	0.13794	0	0.792869	0	0.00451664	0	0	0.0646751
247	10.9722	8	0.000203645	2.94866e-05	2.80793e-06	4.36517e-07	0.114307	0	0.0740516	0.126079	4.26309e-07	0	0.685563	0.418722	0	0.363919	0.174755	9.84068e-07	0	0	0.0426041
248	11.2617	8	2.5731e-05	3.78893e-06	3.83637e-07	5.75278e-08	0	0	0.14705	0.154874	0	1.79958e-07	0.698076	0	0	0.794058	0.179184	0	2.50826e-07	1.60182e-08	0.0267578
249	11.4837	8	5.79783e-05	2.94853e-05	2.80669e-06	4.35276e-07	0.0422842	0	0.117349	0.0689489	4.67682e-07	0	0.771417	0.184805	0	0.688064	0.114025	1.28805e-06	0	0	0.0131051
250	11.2475	8	0.00155873	0.0103597	0.00100506	0.000173769	0.132212	0	0	0	0.00011622	0	0.867672	0.935413	0	0	0	0.000477657	0	0	0.0641091
251	11.4423	8	0.00106815	0.00453308	0.0112773	0.00176205	0.0279778	0	0.142834	0	0.00201852	0	0.82717	0.109178	0	0.801816	0	0.00392436	0	0	0.0850815
252	11.3601	8	0.000662856	2.95104e-05	2.83172e-06	4.60308e-07	0.144115	0	0.0568292	0.110734	4.85802e-07	0	0.688321	0.522712	0	0.276528	0.151977	1.11034e-06	0	0	0.048782
253	11.4429	8	0.0855327	0.0901616	0.0113615	0.00184625	0.0582044	0	0.103767	0	0.00217659	0	0.835852	0.271618	0	0.696602	0	0.00506051	0	0	0.0267193
254	11.3927	8	0.00038486	4.38772e-05	0.000297809	0.000166991	0.19249	0	0	0	5.29786e-05	0	0.807457	0.887256	0	0	0	0.000145418	0	0	0.112598
255	11.6637	8	2.96346e-05	5.08929e-06	5.2997e-07	7.98238e-08	0	0	0.129002	0.161847	0	2.33171e-07	0.709151	0	0	0.769153	0.223154	0	3.79794e-07	1.97982e-08	0.00769328
256	11.0664	8	0.398942	0.0974029	0.00917739	0.00143057	0	0	0.0693601	0	0.00131646	0	0.929323	0	0	0.959322	0	0.00683814	0	0	0.0338398
257	11.194	8	0.299641	0.117681	0.0115133	0.00199807	0.138671	0	0.0174097	0	0.00136911	0	0.842551	0.79428	0	0.143451	0	0.00390701	0	0	0.0583623
258	11.1773	8	0.0650258	0.071179	0.0114846	0.00196932	0.175628	0	0.0173506	0	0.00165541	0	0.805366	0.835545	0	0.118745	0	0.00392369	0	0	0.0417861
259	11.5842	8	3.56397e-05	7.31846e-06	8.36836e-07	1.22474e-07	0	0	0.150185	0.136859	1.27479e-07	0	0.712955	0	0	0.804548	0.180104	3.46451e-07	0	0	0.0153473
260	11.3796	8	1.82504e-05	2.80572e-06	2.86441e-07	4.3519e-08	0	0	0.14021	0.0227922	0	1.41539e-07	0.836998	0	0	0.962039	0.0311332	0	2.38046e-07	1.84224e-08	0.00682732
261	11.3367	8	0.00120895	0.0101787	0.000993484	0.00017786	0.124439	0	0	0	0.000114595	0	0.875446	0.931813	0	0	0	0.000498362	0	0	0.0676888
262	11.1984	8	2.71432e-05	1.84721e-05	2.21819e-06	3.49626e-07	0	0	0.0244685	0.366618	2.88858e-07	0	0.608913	0	0	0.187688	0.773531	1.05454e-06	0	0	0.0387799
263	11.3182	8	7.91422e-06	5.37555e-06	6.22995e-07	1.02649e-07	0	0	0	0.444441	9.27828e-08	0	0.555559	0	0	0	0.968842	3.73035e-07	0	0	0.0311577
264	11.2096	8	3.0446e-05	1.94011e-05	2.27791e-06	3.62116e-07	0	0	0.0143856	0.424147	2.9873e-07	0	0.561467	0	0	0.101397	0.824528	1.00071e-06	0	0	0.074074
265	11.4186	8	2.52403e-05	1.60441e-05	1.95912e-06	3.10097e-07	0	0	0.0589958	0.302517	2.82894e-07	0	0.638487	0	0	0.39412	0.548313	9.06085e-07	0	0	0.0575664
266	11.7859	8	1.23093e-05	1.32892e-05	2.99022e-06	4.8025e-07	0.00757163	0	0	0.359702	4.17597e-07	0	0.632726	0.0383423	0	0	0.712373	1.33311e-06	0	0	0.249284
267	11.6669	8	8.73867e-06	6.79948e-06	7.84951e-07	1.31095e-07	0	0	0	0.409972	1.15499e-07	0	0.590028	0	0	0	0.757275	3.7869e-07	0	0	0.242725
268	11.5064	8	1.57679e-05	1.5815e-06	1.49058e-07	2.16073e-08	0.0185818	0	0.0898804	0.323338	0	5.92396e-08	0.568199	0.000267251	0	0.512963	0.377339	0	7.37655e-08	5.84481e-09	0.10943
269	11.3709	8	3.25855e-05	1.79088e-05	0.00139048	0.00165694	0	0	0.130833	0	0.000267428	0	0.868899	0	0	0.991156	0	0.000809909	0	0	0.008034
270	12.0742	8	0.573289	0.113833	0.0115382	0.00202295	0.0848288	0	0.0284301	0	0.00118193	0	0.885559	0.554454	0	0.267316	0	0.00384884	0	0	0.174381
271	11.3947	8	2.03938e-05	2.05549e-06	1.95609e-07	3.00526e-08	0.0644529	0	0.0175175	0.423052	0	6.96179e-08	0.494977	0.00136488	0	0.148507	0.807505	0	1.35124e-07	8.47454e-09	0.0426227
272	11.4498	8	1.35249e-05	6.13484e-06	7.46518e-07	1.29462e-07	0	0	0	0.296707	1.08317e-07	0	0.703293	0	0	0	0.716743	4.68831e-07	0	0	0.283257
273	11.3746	8	3.6725e-05	8.76271e-06	1.02457e-06	1.50357e-07	0	0	0.127914	0.156034	1.46823e-07	0	0.716051	0	0	0.758154	0.232963	4.34942e-07	0	0	0.00888268
274	11.7281	8	0.000157229	2.95029e-05	2.8243e-06	4.52883e-07	0.0950152	0	0.0261708	0.183103	4.22722e-07	0	0.69571	0.463331	0	0.171211	0.337864	1.29897e-06	0	0	0.0275929
275	11.5118	8	0.000156229	2.9494e-05	2.81534e-06	4.43928e-07	0.0918308	0	0.0318652	0.146798	4.02269e-07	0	0.729505	0.476562	0	0.221851	0.288262	1.31551e-06	0	0	0.0133231
276	11.8199	8	0.000405094	0.0103443	0.0114412	0.00192598	0.174478	0	0.00156133	0	0.00177238	0	0.822188	0.950506	0	0.0122358	0	0.00481044	0	0	0.032448
277	11.4738	8	8.31435e-05	2.94767e-05	2.79804e-06	4.26617e-07	0.0411321	0	0.0527115	0.193094	3.78553e-07	0	0.713061	0.211597	0	0.363784	0.375864	1.22716e-06	0	0	0.0487542
278	12.3147	8	0.00113407	3.03537e-05	0.00540946	0.00183764	0.0383383	0	0.117421	0	0.00125221	0	0.842988	0.185129	0	0.811735	0	0.00313649	0	0	0
279	11.5852	8	1.14247e-05	1.9349e-06	1.90233e-07	2.87479e-08	0	0	0.114771	0.180691	0	9.58922e-08	0.704538	0	0	0.778517	0.219537	0	1.4866e-07	1.51733e-08	0.00194501
280	11.7004	8	0.000808031	0.0100843	0.0113968	0.00188162	0.119442	0	0.0615103	0	0.00186221	0	0.817185	0.498846	0	0.369557	0	0.00387482	0	0	0.127723
281	12.118	8	2.40049e-05	2.41836e-06	2.30271e-07	3.5509e-08	0.0529899	0	0.0265042	0.471509	0	8.15552e-08	0.448997	0.000876338	0	0.176058	0.750166	0	1.27929e-07	6.9088e-09	0.0728994
282	12.0905	8	3.53946e-05	7.09537e-06	8.43333e-07	1.31784e-07	0	0	0.129353	0.166067	1.45393e-07	0	0.70458	0	0	0.759346	0.239375	4.33099e-07	0	0	0.0012786
283	11.7224	8	2.1411e-05	3.50896e-06	3.64076e-07	5.53213e-08	0	0	0.149516	0.0322448	0	1.77676e-07	0.818239	0	0	0.950022	0.0433174	0	2.88632e-07	1.9086e-08	0.00665995
284	11.8728	8	0.000824403	0.010321	0.000999248	0.000170957	0.137388	0	0	0	0.000109999	0	0.862502	0.931849	0	0	0	0.000433382	0	0	0.0677179
285	11.6068	8	5.7834e-06	5.79297e-07	5.55672e-08	8.94245e-09	0.140059	0	0	0.553111	0	2.61962e-08	0.30683	0.0194678	0	0	0.980532	0	2.76074e-08	1.22166e-09	5.89366e-08
286	12.0621	8	0.0780251	0.118331	0.0112861	0.00177084	0.0328612	0	0.11124	0	0.00128674	0	0.854612	0.161214	0	0.785065	0	0.00314503	0	0	0.0505758
287	11.7755	8	0.000296305	0.000309545	0.0113916	0.00187637	0.186277	0	0.0233121	0	0.00212099	0	0.788289	0.828358	0	0.149129	0	0.00469906	0	0	0.017814
288	11.8087	8	3.76856e-05	9.82843e-06	1.19668e-06	1.80057e-07	0	0	0.114188	0.153594	1.73564e-07	0	0.732218	0	0	0.738898	0.25501	5.55403e-07	0	0	0.00609113
289	12.0915	8	0.00202549	0.000359289	0.000614787	0.000108768	0.250023	0	0	0	0.000103542	0	0.749873	0.991058	0	0	0	0.000243738	0	0	0.0086982
290	12.5924	8	2.33945e-05	0.000655672	0.00752416	0.00103737	0	0	0.160127	0	0.00136185	0	0.838511	0	0	0.981238	0	0.00334097	0	0	0.0154207
291	11.8235	8	3.68684e-05	1.09847e-05	1.44111e-06	2.23323e-07	0	0	0.154529	0.0814183	2.38718e-07	0	0.764052	0	0	0.864277	0.119381	6.52282e-07	0	0	0.0163414
292	11.9533	8	0.0586856	0.0699518	0.0113537	0.0018385	0.0704505	0	0.0910992	0	0.00158803	0	0.836862	0.326639	0	0.607604	0	0.00366826	0	0	0.0620883
293	12.3072	8	2.69396e-05	1.45619e-05	1.66564e-06	2.68905e-07	0	0	0.00831319	0.427711	2.31317e-07	0	0.563976	0	0	0.0565807	0.775067	7.62602e-07	0	0	0.168351
294	12.1533	8	0.00108776	0.014325	0.0112989	0.00178363	0.0373158	0	0.129222	0	0.00183608	0	0.831626	0.154571	0	0.770008	0	0.0037891	0	0	0.0716325
295	11.7394	8	1.20928e-05	2.69087e-06	2.64987e-07	3.94646e-08	0	0	0.10822	0.281322	0	1.17966e-07	0.610458	0	0	0.655557	0.332828	0	1.72892e-07	1.40653e-08	0.0116145
296	12.462	8	2.73758e-05	2.76028e-06	2.63754e-07	4.15298e-08	0.0338906	0	0.0013798	0.538348	0	9.04278e-08	0.426381	0.000602584	0	0.00986915	0.970634	0	1.56694e-07	7.47548e-09	0.0188944
297	11.8446	8	5.42012e-05	1.99911e-05	2.63852e-06	4.36534e-07	0	0	0.0323259	0.275768	4.00015e-07	0	0.691906	0	0	0.255693	0.610828	1.49175e-06	0	0	0.133477
298	12.3045	8	6.3145e-05	2.94735e-05	2.79491e-06	4.2349e-07	0.0357159	0	0.143365	0.0863166	4.58277e-07	0	0.734602	0.130207	0	0.701182	0.119071	1.0528e-06	0	0	0.0495391
299	12.047	8	1.19761e-05	1.49756e-06	1.46287e-07	2.21675e-08	0	0	0.110296	0.161406	0	7.94934e-08	0.728297	0	0	0.801864	0.196327	0	1.26542e-07	1.54985e-08	0.00180927
300	12.124	8	0.000296313	9.56006e-05	0.0114301	0.00191483	0.213831	0	0.0100968	0	0.00233021	0	0.773742	0.919756	0	0.0624759	0	0.00499361	0	0	0.0127742
301	12.2264	8	0.396036	0.110097	0.0114936	0.00198642	0.112855	0	0.0425373	0	0.00138573	0	0.843222	0.588509	0	0.320068	0	0.00361032	0	0	0.0878121
302	12.0886	8	0.000146811	2.51965e-05	2.82223e-06	4.50811e-07	0.00469817	0	0.0383349	0.41867	4.30327e-07	0	0.538297	0.0202211	0	0.221351	0.681842	1.16713e-06	0	0	0.0765845
303	12.0105	8	0.000203311	0.000420534	0.0113324	0.00181715	0.0572493	0	0.0322707	0	0.00194469	0	0.908535	0.322631	0	0.261617	0	0.00546014	0	0	0.410292
304	12.5243	8	7.79159e-06	5.85411e-06	6.61736e-07	1.08306e-07	0	0	0	0.432664	9.92202e-08	0	0.567336	0	0	0	0.752119	3.14821e-07	0	0	0.247881
305	11.9598	8	5.53377e-05	2.94731e-05	2.79444e-06	4.23023e-07	0.0249114	0	0.0792559	0.136015	3.95503e-07	0	0.759817	0.133558	0	0.570052	0.275923	1.33619e-06	0	0	0.0204658
306	12.2415	8	0.000175641	0.00686847	0.0110927	0.00169758	0	0	0.137193	0	0.00194287	0	0.860864	0	0	0.952277	0	0.00472224	0	0	0.0430009
307	12.7647	8	2.98284e-05	2.89945e-05	4.21922e-06	6.97828e-07	0.00282463	0	0	0.284217	5.96764e-07	0	0.712958	0.0202891	0	0	0.925723	2.70502e-06	0	0	0.0539852
308	12.229	8	1.45439e-05	1.58033e-06	1.49965e-07	2.26947e-08	0.00292539	0	0.073543	0.427758	0	6.42107e-08	0.495774	4.35068e-05	0	0.433982	0.515903	0	8.26503e-08	6.55696e-09	0.0500704
309	12.2254	8	0.000196302	2.94801e-05	2.80142e-06	4.30001e-07	0.0757135	0	0.170837	0.0757023	5.05272e-07	0	0.677747	0.210653	0	0.637658	0.0796967	8.85861e-07	0	0	0.0719917
310	12.1462	8	0.000393086	2.95194e-05	2.84079e-06	4.69377e-07	0.238732	0	0.0402786	0.0304556	5.01051e-07	0	0.690533	0.777174	0	0.175913	0.0375152	1.02787e-06	0	0	0.00939655
311	12.5853	8	7.70116e-05	3.94476e-05	0.00889876	0.00164599	0.00686862	0	0.232844	0	0.00195852	0	0.758329	0.0189376	0	0.922139	0	0.00272533	0	0	0.056198
312	12.7641	8	5.65093e-05	0.00671482	0.0100182	0.00146216	0	0	0.142615	0	0.00164536	0	0.85574	0	0	0.95597	0	0.0039922	0	0	0.040038
313	12.2324	8	3.64236e-05	2.15645e-05	2.74302e-06	4.35938e-07	0	0	0.0487492	0.320528	3.81803e-07	0	0.630722	0	0	0.350857	0.649142	1.29228e-06	0	0	0
314	12.1756	8	1.47433e-05	1.90627e-06	1.86599e-07	2.74925e-08	0	0	0.186593	0.0142289	0	1.02342e-07	0.799178	0	0	0.981039	0.0133481	0	1.22671e-07	1.26492e-08	0.00561286
315	12.4378	8	5.72772e-05	2.93187e-05	2.79069e-06	4.19271e-07	0.0149703	0	0.194516	0.076601	4.9437e-07	0	0.713912	0.047771	0	0.832724	0.0924921	9.94103e-07	0	0	0.0270123
316	12.1347	8	1.57474e-05	1.98436e-06	3.27112e-07	4.74561e-08	0	0	0.0701981	0.37345	0	1.20914e-07	0.556352	0	0	0.476058	0.522369	0	2.05992e-07	1.45348e-08	0.00157275
317	12.3111	8	4.05205e-05	1.14511e-05	1.41232e-06	2.18495e-07	0	0	0.141288	0.165227	2.3174e-07	0	0.693484	0	0	0.743941	0.227515	5.96954e-07	0	0	0.0285434
318	12.187	8	2.2234e-05	2.23932e-06	2.12828e-07	3.2454e-08	0.00316005	0	0.0280236	0.467366	0	7.45383e-08	0.50145	5.66565e-05	0	0.201535	0.781728	0	1.24739e-07	7.23272e-09	0.0166799
319	12.1837	8	1.27663e-05	3.18567e-06	3.18627e-07	4.85098e-08	0	0	0.0818257	0.29079	0	1.37844e-07	0.627384	0	0	0.573386	0.416661	0	2.41193e-07	1.74082e-08	0.00995302
320	12.9225	8	4.01692e-05	1.69396e-05	2.60347e-06	4.11177e-07	0	0	0.189614	0.0242698	4.50445e-07	0	0.786116	0	0	0.957117	0.0343033	1.07203e-06	0	0	0.0085788
321	12.4705	8	3.02053e-05	5.2526e-06	5.61038e-07	8.33616e-08	0	0	0.131497	0.138214	8.93047e-08	0	0.730289	0	0	0.791448	0.193928	2.81721e-07	0	0	0.0146237
322	12.4686	8	2.05376e-05	0.000336688	0.00717491	0.000995404	0	0	0.214822	0	0.0015093	0	0.783668	0	0	0.988751	0	0.00283268	0	0	0.00841645
323	12.2648	8	4.41616e-05	2.79898e-05	2.78091e-06	4.09493e-07	0.0121464	0	0.159836	0.0084451	4.35691e-07	0	0.819572	0.051621	0	0.911314	0.0135807	1.16682e-06	0	0	0.0234836
324	12.3629	8	0.00011858	2.94799e-05	2.8013e-06	4.29883e-07	0.0784848	0	0.121301	0.126436	4.5528e-07	0	0.673777	0.260416	0	0.539958	0.158745	9.51934e-07	0	0	0.0408798
325	12.4158	8	0.00155879	0.00637654	0.000625222	0.000114052	0.169127	0	0	0	8.13566e-05	0	0.830792	0.955459	0	0	0	0.000272979	0	0	0.0442681
326	12.9855	8	2.99315e-05	6.3434e-06	0.00113811	0.00138309	0	0	0.182697	0	0.000208234	0	0.817095	0	0	0.999518	0	0.000482452	0	0	0
327	12.3068	8	4.06285e-05	1.15594e-05	1.42803e-06	2.20987e-07	0	0	0.141156	0.165193	2.34199e-07	0	0.693651	0	0	0.743777	0.227926	6.03285e-07	0	0	0.0282966
328	12.5699	8	1.54779e-05	2.03793e-06	4.78944e-07	8.80184e-05	0	0	0.196168	0	9.1471e-08	0	0.803832	0	0	0.995935	0	2.91333e-07	0	0	0.00406491
329	12.4058	8	6.51712e-06	1.13278e-06	1.09327e-07	1.63435e-08	0	0	0.112227	0.194898	0	6.40512e-08	0.692875	0	0	0.785949	0.2123	0	9.39774e-08	1.40827e-08	0.00175051
330	12.3857	8	9.45446e-06	1.26437e-06	1.2254e-07	1.8397e-08	0	0	0.114035	0.171948	0	6.96851e-08	0.714018	0	0	0.804163	0.194011	0	1.0471e-07	1.44958e-08	0.00182543
331	12.382	8	3.95597e-05	8.89431e-06	1.08384e-06	1.70867e-07	0	0	0.130054	0.131048	1.87391e-07	0	0.738898	0	0	0.723786	0.184717	5.19595e-07	0	0	0.0914959
332	12.7404	8	2.32813e-05	1.2736e-05	1.4689e-06	2.32909e-07	0	0	0.0199342	0.378917	1.98275e-07	0	0.601148	0	0	0.152327	0.760156	7.39626e-07	0	0	0.0875165
333	12.5876	8	2.5651e-05	1.36411e-05	1.6258e-06	2.6342e-07	0	0	0.0328838	0.379013	2.4158e-07	0	0.588103	0	0	0.239657	0.733434	8.5411e-07	0	0	0.0269085
334	12.336	8	0.000304815	0.105593	0.0113913	0.00187652	0.0720734	0	0.0417068	0	0.00126058	0	0.884959	0.514707	0	0.428513	0	0.00448547	0	0	0.0522951
335	12.3066	8	7.00972e-06	5.03548e-06	5.82709e-07	1.00276e-07	0	0	0	0.438379	8.36317e-08	0	0.561621	0	0	0	0.968029	3.45062e-07	0	0	0.0319711
336	13.2102	8	0.000296289	0.0140287	0.0113097	0.00179441	0.0307595	0	0.082507	0	0.00167496	0	0.885059	0.196742	0	0.759156	0	0.00533745	0	0	0.0387646
337	12.4705	8	1.69215e-05	3.06353e-06	3.05663e-07	4.61435e-08	0	0	0.117187	0.231379	0	1.40753e-07	0.651434	0	0	0.706744	0.282477	0	2.10485e-07	1.55964e-08	0.0107785
338	12.4665	8	6.38082e-06	1.83824e-06	1.97276e-07	3.33462e-08	0	0	0	0.48232	3.39787e-08	0	0.51768	0	0	0	1	1.41148e-07	0	0	0
339	12.7179	8	0.000432238	0.010447	0.0114536	0.00193888	0.177705	0	0.00404955	0	0.00181168	0	0.816434	0.943592	0	0.0309358	0	0.00479317	0	0	0.0206791
340	12.8625	8	1.34979e-05	2.16663e-06	2.11172e-07	3.10011e-08	0	0	0.158721	0.203059	0	1.05561e-07	0.63822	0	0	0.80536	0.189877	0	1.24688e-07	1.18077e-08	0.00476274
341	12.7754	8	0.000121648	2.94762e-05	2.79755e-06	4.26129e-07	0.0920005	0	0.174557	0.0528169	4.96475e-07	0	0.680625	0.261927	0	0.666717	0.0568978	8.90703e-07	0	0	0.0144575
342	12.6931	8	2.71002e-05	4.4793e-06	4.61725e-07	6.88549e-08	0	0	0.120752	0.154423	0	1.98579e-07	0.724825	0	0	0.768498	0.220175	0	3.37085e-07	1.91283e-08	0.0113267
343	14.025	8	0.119695	0.0445051	0.0107926	0.0017752	0.0752606	0	0.145339	0	0.00152713	0.023432	0.754441	0.225028	0	0.651442	0	0.00237397	0.0537996	0.000101229	0.0672552
344	12.7492	8	9.00851e-06	1.71876e-06	1.65347e-07	2.38929e-08	0	0	0.153673	0.28688	0	8.39105e-08	0.559447	0	0	0.750815	0.242544	0	9.16661e-08	1.02538e-08	0.00664162
345	12.7	8	1.7748e-05	2.99935e-06	2.98705e-07	4.50244e-08	0	0	0.12132	0.230983	0	1.38726e-07	0.647697	0	0	0.715087	0.274006	0	2.01942e-07	1.51902e-08	0.0109074
346	13.1483	8	2.46083e-05	1.38194e-05	1.58039e-06	2.55021e-07	0	0	0.0270066	0.426271	2.31579e-07	0	0.546722	0	0	0.166651	0.696146	6.94482e-07	0	0	0.137202
347	13.2398	8	4.13532e-05	4.66635e-06	4.77517e-07	7.39478e-08	0	0	0.13308	0.270196	0	2.35931e-07	0.596724	0	0	0.661874	0.302946	0	3.14432e-07	1.75486e-08	0.0351803
348	13.3149	8	2.54682e-05	3.98726e-06	4.05987e-07	5.98543e-08	0	0	0.202236	0.0670824	0	2.01752e-07	0.730681	0	0	0.931263	0.0671508	0	2.42334e-07	1.48963e-08	0.00158645
349	12.8826	8	9.9238e-06	2.06956e-06	2.03131e-07	3.07177e-08	0	0	0.100159	0.260968	0	9.7745e-08	0.638872	0	0	0.671541	0.318788	0	1.51432e-07	1.47773e-08	0.00967003
350	13.162	8	4.32432e-05	8.64223e-06	1.03859e-06	1.60313e-07	0	0	0.193213	0.109671	1.92593e-07	0	0.697116	0	0	0.851639	0.121853	4.24123e-07	0	0	0.0265074
351	13.0437	8	1.90525e-05	0.00104396	0.00654856	0.000942032	0	0	0.134814	0	0.00123205	0	0.863954	0	0	0.98485	0	0.00381751	0	0	0.0113325
352	13.0333	8	2.03229e-05	2.87374e-06	2.86957e-07	4.36453e-08	0	0	0.119116	0.212665	0	1.36814e-07	0.668218	0	0	0.729414	0.259344	0	2.05402e-07	1.58834e-08	0.0112413
353	12.982	8	3.83626e-05	2.95008e-05	2.82219e-06	4.50775e-07	0.0470004	0	0.00479565	0.237003	3.9139e-07	0	0.7112	0.307394	0	0.0420778	0.586529	1.61305e-06	0	0	0.0639975
354	13.4524	8	0.000154245	0.0492619	0.0099198	0.00146051	0	0	0.123747	0	0.00129654	0	0.874957	0	0	0.9552	0	0.00363418	0	0	0.0411656
355	13.889	8	0.181058	0.113914	0.0114769	0.00196163	0.0951448	0	0.0464281	0	0.00186694	0	0.85656	0.530987	0	0.372736	0	0.0051909	0	0	0.0910863
356	13.4527	8	4.43997e-05	1.44373e-05	1.73181e-06	2.75821e-07	0	0	0.0720261	0.310713	2.6659e-07	0	0.617261	0	0	0.427762	0.493696	7.64884e-07	0	0	0.0785408
357	13.0706	8	1.83454e-05	1.84494e-06	1.76367e-07	2.78062e-08	0.341229	0	0.0200203	0.573539	0	6.57872e-08	0.0652113	0.0540982	0	0.117966	0.827935	0	8.61557e-08	4.52147e-09	9.74294e-08
358	13.2075	8	3.14474e-05	0.00110269	0.00819082	0.00117589	0	0	0.1936	0	0.00164535	0	0.804755	0	0	0.985428	0	0.00325502	0	0	0.0113168
359	12.96	8	0.000353184	0.000369633	0.0113175	0.00180227	0.149881	0	0.118469	0	0.00235026	0	0.7293	0.45188	0	0.513811	0	0.00353022	0	0	0.0307785
360	13.5436	8	0.0399269	0.0534459	0.011301	0.00176821	0	0	0.141934	0	0.00164358	0	0.856422	0	0	0.926069	0	0.00371671	0	0	0.0702144
361	13.3072	8	4.30724e-05	1.08765e-05	1.28678e-06	2.07097e-07	0	0	0.0540332	0.331469	1.99988e-07	0	0.614498	0	0	0.374007	0.592886	6.81789e-07	0	0	0.0331054
362	13.645	8	2.27598e-05	4.09199e-06	4.07838e-07	5.95397e-08	0	0	0.144106	0.248358	0	1.77146e-07	0.607536	0	0	0.700518	0.262809	0	2.24846e-07	1.37712e-08	0.0366729
363	13.3193	8	1.46446e-05	1.82881e-06	1.78034e-07	2.64386e-08	0	0	0.141826	0.19325	0	9.24066e-08	0.664923	0	0	0.801337	0.19238	0	1.1808e-07	1.25895e-08	0.00628344
364	13.2336	8	0.000302679	2.95223e-05	2.84368e-06	4.72273e-07	0.199538	0	0.0248483	0.0493061	4.92439e-07	0	0.726307	0.747959	0	0.124957	0.069934	1.16319e-06	0	0	0.0571494
365	13.591	8	0.163559	0.118278	0.0106488	0.00161685	0	0	0.12345	0	0.0011496	0	0.8754	0	0	0.944206	0	0.00312237	0	0	0.052672
366	13.0841	8	1.90636e-05	4.87519e-06	4.91682e-07	7.52292e-08	0	0	0.0419301	0.443887	0	1.88982e-07	0.514183	0	0	0.293236	0.704913	0	3.56082e-07	1.9493e-08	0.00185024
367	13.7913	8	0.420639	0.114937	0.0113621	0.00184684	0.0307226	0	0.109978	0	0.00126294	0	0.858036	0.151877	0	0.782103	0	0.00311051	0	0	0.0629095
368	13.2672	8	1.0171e-05	1.07269e-06	1.90029e-07	2.8534e-08	0	0	0.0796122	0.436797	0	8.69723e-08	0.483591	0	0	0.50391	0.495187	0	1.25808e-07	1.28422e-08	0.00090234
369	13.8844	8	0.000111751	0.00050153	0.0112676	0.00175229	0.0370359	0	0.118955	0	0.0021338	0	0.841875	0.174645	0	0.806936	0	0.00501306	0	0	0.0134058
370	13.13	8	7.11636e-06	9.14182e-07	8.76925e-08	1.30188e-08	0	0	0.130335	0.17391	0	5.79048e-08	0.695755	0	0	0.834348	0.164233	0	7.52861e-08	1.31479e-08	0.00141821
371	14.0192	8	9.90191e-05	4.38696e-05	4.25546e-06	7.34089e-07	0.0882975	0	0	0.340764	6.89131e-07	0	0.570938	0.362055	0	0	0.633594	1.78317e-06	0	0	0.00434899
372	13.2049	8	1.73183e-05	5.09768e-06	5.15964e-07	7.73266e-08	0	0	0.0911347	0.344235	0	2.10807e-07	0.56463	0	0	0.525634	0.456271	0	3.30579e-07	1.75244e-08	0.0180952
373	13.7801	8	0.00044423	2.95305e-05	2.85182e-06	4.80408e-07	0.182625	0	0.00632296	0.106045	5.02293e-07	0	0.705007	0.772628	0	0.0358874	0.169761	1.3391e-06	0	0	0.0217216
374	13.4385	8	0.000296306	2.95211e-05	2.84247e-06	4.71055e-07	0.183353	0	0.0191928	0.106019	4.79595e-07	0	0.691435	0.70417	0	0.0988872	0.154067	1.16067e-06	0	0	0.0428745
375	13.4208	8	1.8781e-05	6.63914e-06	7.29139e-07	1.13166e-07	0	0	0.0381174	0.375162	1.02768e-07	0	0.58672	0	0	0.292713	0.69438	4.05032e-07	0	0	0.0129074
376	14.1874	8	2.41887e-05	3.31738e-06	3.26178e-07	4.65841e-08	0	0	0.194385	0.153089	0	1.51868e-07	0.652526	0	0	0.81971	0.133148	0	1.60872e-07	1.13527e-08	0.0471419
377	13.275	8	2.03338e-05	7.9438e-06	8.76398e-07	1.37019e-07	0	0	0.052594	0.391092	1.29132e-07	0	0.556314	0	0	0.336608	0.61748	4.18207e-07	0	0	0.0459115
378	13.5421	8	1.70328e-05	2.27677e-06	2.24379e-07	3.32767e-08	0	0	0.189052	0.0573694	0	1.2041e-07	0.753579	0	0	0.942862	0.0535432	0	1.41209e-07	1.28448e-08	0.00359457
379	13.8939	8	3.22876e-05	5.31319e-06	5.57407e-07	8.51967e-08	0	0	0.111682	0.256913	9.26203e-08	0	0.631405	0	0	0.624157	0.334192	2.71588e-07	0	0	0.0416506
380	13.7809	8	3.42975e-05	4.62831e-06	4.76984e-07	7.35203e-08	0	0	0.154575	0.173103	0	2.42354e-07	0.672322	0	0	0.752351	0.189932	0	3.16085e-07	1.76425e-08	0.0577171
381	13.3364	8	4.63504e-05	1.89233e-05	2.56779e-06	4.08718e-07	0	0	0.114614	0.193861	4.11053e-07	0	0.691524	0	0	0.670176	0.316793	1.1344e-06	0	0	0.0130293
382	14.8127	8	5.3967e-06	9.62635e-07	9.97159e-08	1.6382e-08	0	0	0	0.357704	2.15559e-08	0	0.642296	0	0	0	0.510196	8.16272e-08	0	0	0.489804
383	13.4224	8	1.652e-05	0.000132757	0.00652059	0.000902502	0	0	0.237131	0	0.00151018	0	0.761359	0	0	0.991784	0	0.00267379	0	0	0.00554261
384	13.3945	8	4.17658e-05	1.07529e-05	1.26759e-06	1.97889e-07	0	0	0.0957492	0.260271	1.97401e-07	0	0.643979	0	0	0.560096	0.392987	5.69087e-07	0	0	0.0469165
385	14.1005	8	1.77573e-05	2.21993e-06	2.14407e-07	3.01999e-08	0	0	0.188428	0.171387	0	1.02765e-07	0.640185	0	0	0.848076	0.142971	0	1.08075e-07	1.00814e-08	0.0089529
386	13.7728	8	6.35246e-05	2.95101e-05	2.83147e-06	4.60055e-07	0.0357581	0	0.0449874	0.0233773	4.70111e-07	0	0.895877	0.166467	0	0.280968	0.0411798	1.37911e-06	0	0	0.511384
387	13.5408	8	3.47929e-05	0.000247543	0.00962585	0.00138205	0	0	0.192436	0	0.00205409	0	0.805509	0	0	0.987849	0	0.00386668	0	0	0.00828461
388	13.5157	8	5.15265e-05	2.49489e-05	2.80777e-06	4.3635e-07	0.00727738	0	0.0992878	0.227063	4.52199e-07	0	0.666371	0.0315198	0	0.576925	0.372129	1.2342e-06	0	0	0.0194251
389	13.6557	8	2.83028e-05	5.03535e-06	5.14533e-07	7.82626e-08	0	0	0.109976	0.281148	0	2.28431e-07	0.608876	0	0	0.603499	0.354121	0	3.40506e-07	1.81088e-08	0.0423797
390	13.8362	8	1.28098e-05	2.9805e-06	2.93544e-07	4.40155e-08	0	0	0.10804	0.35458	0	1.311e-07	0.53738	0	0	0.590549	0.388433	0	1.76454e-07	1.34206e-08	0.0210182
391	13.6766	8	1.63158e-05	4.07277e-06	4.04802e-07	6.10702e-08	0	0	0.100876	0.443332	0	1.74891e-07	0.455792	0	0	0.511125	0.487423	0	2.30837e-07	1.42577e-08	0.00145136
392	13.6345	8	0.00420615	0.118486	0.0114411	0.00192585	0.0529754	0	0.0422399	0	0.0012436	0	0.903541	0.41447	0	0.47541	0	0.00484746	0	0	0.105273
393	13.7494	8	3.50424e-05	7.76365e-06	9.13955e-07	1.39542e-07	0	0	0.113202	0.178029	1.41514e-07	0	0.708768	0	0	0.713489	0.278457	4.49737e-07	0	0	0.00805302
394	13.7046	8	2.88039e-05	4.95995e-06	5.17604e-07	7.61829e-08	0	0	0.180526	0.0616841	0	2.41897e-07	0.75779	0	0	0.912782	0.0717887	0	3.32935e-07	1.75757e-08	0.0154285
395	14.2081	8	4.46937e-05	2.41862e-05	2.79043e-06	4.19005e-07	0.00927255	0	0.20263	0.0197984	5.01153e-07	0	0.768299	0.031687	0	0.928965	0.0256001	1.07919e-06	0	0	0.013747
396	14.7779	8	4.77873e-05	1.34987e-05	1.66269e-06	2.63544e-07	0	0	0.130569	0.252537	2.85758e-07	0	0.616894	0	0	0.653238	0.336518	6.92358e-07	0	0	0.0102437
397	14.3972	8	1.93554e-05	1.17519e-05	1.47801e-06	2.56774e-07	0	0	0	0.436945	2.27801e-07	0	0.563054	0	0	0	0.938535	7.87259e-07	0	0	0.0614645
398	14.0146	8	2.95618e-05	5.09394e-06	5.32474e-07	8.04592e-08	0	0	0.150451	0.13385	9.28697e-08	0	0.715698	0	0	0.818892	0.168588	2.66216e-07	0	0	0.0125196
399	14.5439	8	3.67953e-05	0.00313938	0.00860453	0.00122811	0	0	0.18099	0	0.00153261	0	0.817477	0	0	0.976508	0	0.00315426	0	0	0.0203375
400	14.4423	8	0.000296309	2.95238e-05	2.84519e-06	4.73786e-07	0.180886	0	0.0296087	0.0292635	5.05596e-07	0	0.760241	0.72944	0	0.160183	0.0446529	1.2848e-06	0	0	0.0657228
401	13.7827	8	5.30418e-05	1.27307e-05	1.55515e-06	2.49255e-07	0	0	0.10494	0.253411	2.6372e-07	0	0.641649	0	0	0.569746	0.36356	6.96431e-07	0	0	0.0666932
402	14.1234	8	1.75431e-05	2.1997e-06	2.18563e-07	3.39897e-08	0	0	0.104523	0.225654	0	1.1361e-07	0.669823	0	0	0.706838	0.283002	0	1.79591e-07	1.67266e-08	0.0101601
403	13.8314	8	0.0813866	0.0786449	0.0113639	0.00191826	0	0	0.0275209	0	0.00197902	0	0.9705	0	0	0.191698	0	0.00481375	0	0	0.803488
404	14.0109	8	8.06227e-05	2.94918e-05	0.00974795	0.00176473	0.0491239	0	0.112266	0	0.00202691	0	0.836583	0.23086	0	0.758245	0	0.00478578	0	0	0.00610963
405	13.9743	8	4.73466e-05	2.35445e-05	2.80644e-06	4.35029e-07	0.00556076	0	0.0746455	0.18465	4.2267e-07	0	0.735144	0.0302017	0	0.543892	0.379468	1.44659e-06	0	0	0.0464369
406	13.8299	8	3.82692e-05	8.54302e-06	9.82788e-07	1.51664e-07	0	0	0.0813233	0.270421	1.46133e-07	0	0.648256	0	0	0.535784	0.446001	4.82959e-07	0	0	0.0182149
407	13.9261	8	1.98416e-05	0.000552894	0.006975	0.000980512	0	0	0.147765	0	0.00132183	0	0.850913	0	0	0.985013	0	0.00363849	0	0	0.0113489
408	14.4055	8	1.02491e-05	2.07929e-06	2.02024e-07	3.02752e-08	0	0	0.107855	0.324243	0	9.67862e-08	0.567902	0	0	0.572721	0.31336	0	1.18674e-07	1.16126e-08	0.113919
409	14.577	8	3.63719e-05	8.73269e-06	1.04878e-06	1.63874e-07	0	0	0.123545	0.187678	1.75123e-07	0	0.688777	0	0	0.713761	0.273568	5.05211e-07	0	0	0.0126705
410	14.0275	8	1.55614e-05	0.00796751	0.00481883	0.000656541	0	0	0.16091	0	0.000664306	0	0.838426	0	0	0.968252	0	0.00191328	0	0	0.0298343
411	13.9462	8	2.06473e-05	2.27887e-06	2.17629e-07	3.41917e-08	0.0812997	0	0.0194266	0.559437	0	8.15359e-08	0.339837	0.00122337	0	0.1173	0.790692	0	1.1493e-07	6.56133e-09	0.0907844
412	14.0317	8	1.27875e-05	2.70329e-06	2.61435e-07	3.71787e-08	0	0	0.161068	0.365069	0	1.16825e-07	0.473863	0	0	0.688066	0.304133	0	1.20622e-07	9.8514e-09	0.00780044
413	14.668	8	2.23787e-05	3.63592e-06	0.00168091	0.00125171	0	0	0.199265	0	0.000366668	0	0.800369	0	0	0.999199	0	0.000801118	0	0	0
414	14.2916	8	2.10003e-05	2.91475e-06	2.88393e-07	4.21133e-08	0	0	0.177484	0.121798	0	1.39056e-07	0.700718	0	0	0.870522	0.119332	0	1.67569e-07	1.28544e-08	0.0101461
415	14.2755	8	3.25482e-05	6.63518e-06	7.80914e-07	1.19834e-07	0	0	0.156419	0.117748	1.36212e-07	0	0.725833	0	0	0.835643	0.153024	3.71358e-07	0	0	0.0113318
416	14.3004	8	1.69607e-05	3.24113e-06	3.20131e-07	4.76153e-08	0	0	0.132553	0.304944	0	1.45863e-07	0.562503	0	0	0.663919	0.312997	0	1.82702e-07	1.31106e-08	0.0230844
417	14.0652	8	1.8413e-05	2.12956e-06	2.02978e-07	3.15305e-08	0.00205706	0	0.0416978	0.58739	0	7.92148e-08	0.368855	2.9128e-05	0	0.236576	0.760278	0	1.03578e-07	6.29211e-09	0.00311631
418	14.4126	8	0.000133078	0.0635836	0.00781619	0.00107601	0	0	0.123977	0	0.000927114	0	0.875095	0	0	0.970459	0	0.00287121	0	0	0.0266701
419	14.0993	8	1.91705e-05	2.52846e-06	2.4702e-07	3.52856e-08	0	0	0.19287	0.10552	0	1.19589e-07	0.70161	0	0	0.897531	0.0943582	0	1.33182e-07	1.13037e-08	0.00811075
420	14.6815	8	3.55875e-05	5.44717e-06	5.81111e-07	9.14144e-08	0	0	0.0864971	0.342205	9.92492e-08	0	0.571298	0	0	0.497391	0.460222	2.98509e-07	0	0	0.0423867
421	14.5525	8	0.00121275	2.9542e-05	2.8634e-06	4.91959e-07	0.235757	0	0.00542	0.0441241	5.60791e-07	0	0.714699	0.884905	0	0.0272927	0.0626672	1.32642e-06	0	0	0.0251338
422	14.2121	8	1.15419e-05	1.15402e-06	1.09099e-07	1.61614e-08	0.0514516	0	0.0842714	0.466039	0	5.10766e-08	0.398238	0.000772478	0	0.493579	0.500315	0	6.17955e-08	6.42108e-09	0.00533353
423	14.3487	8	1.57869e-05	2.60162e-06	2.53288e-07	3.67734e-08	0	0	0.180805	0.263569	0	1.2414e-07	0.555626	0	0	0.768774	0.216586	0	1.26807e-07	1.06028e-08	0.0146396
424	14.4868	8	0.000923392	0.0116703	0.011433	0.00191778	0.072291	0	0.0588727	0	0.00192493	0	0.866911	0.417221	0	0.488785	0	0.00553487	0	0	0.0884592
425	14.618	8	4.39412e-05	0.00955037	0.00851812	0.00124007	0	0	0.15903	0	0.00137889	0	0.839591	0	0	0.961355	0	0.00319559	0	0	0.0354498
426	14.2934	8	2.5428e-05	4.13614e-06	4.27108e-07	6.53734e-08	0	0	0.156905	0.126741	0	2.14226e-07	0.716354	0	0	0.84164	0.14936	0	3.02079e-07	1.80542e-08	0.00900022
427	14.7526	8	3.91639e-05	9.71984e-06	1.09452e-06	1.71318e-07	0	0	0.0843929	0.380291	1.71373e-07	0	0.535316	0	0	0.459806	0.525379	4.64888e-07	0	0	0.0148137
428	14.3105	8	3.64732e-05	7.40694e-06	8.42401e-07	1.29609e-07	0	0	0.138407	0.239686	1.43348e-07	0	0.621907	0	0	0.700396	0.297863	3.6807e-07	0	0	0.00174059
429	14.3696	8	1.39209e-05	3.02673e-06	2.98276e-07	4.38177e-08	0	0	0.0900636	0.311663	0	1.20632e-07	0.598274	0	0	0.588325	0.410062	0	1.94708e-07	1.46187e-08	0.00161298
430	14.8469	8	9.72809e-05	2.94949e-05	0.00488834	0.00177549	0.0149715	0	0.17591	0	0.0011405	0	0.807978	0.0505834	0	0.850192	0	0.0020081	0	0	0.0972169
431	14.3318	8	1.87365e-05	2.01327e-06	1.91779e-07	2.96933e-08	0.046061	0	0.0380529	0.547607	0	7.44783e-08	0.368279	0.00065937	0	0.217962	0.700631	0	9.72824e-08	6.21978e-09	0.0807472
432	15.4732	7	2.01456e-05	0.00826734	0.0057207	0.0007924	0	0	0.163462	0	0.000828119	0	0.83571	0	0	0.978618	0	0.00221215	0	0	0.0191699
433	14.4983	8	0.000667875	0.00467356	0.0114128	0.00189753	0.113755	0	0.0707775	0	0.00209488	0	0.813372	0.5057	0	0.452626	0	0.00463974	0	0	0.0370345
434	14.9363	8	2.68545e-05	4.46913e-06	3.97489e-06	0.000640597	0	0	0.229638	0	7.11184e-07	0	0.770361	0	0	0.987371	0	1.59834e-06	0	0	0.0126272
435	14.4673	8	0.000108268	0.00630996	0.0113248	0.00178551	0	0	0.117387	0	0.00197841	0	0.880635	0	0	0.881331	0	0.00515998	0	0	0.113509
436	14.5152	8	9.9267e-06	1.161e-06	1.30642e-07	2.01189e-08	0.013415	0	0.0658304	0.552446	0	6.08651e-08	0.368308	0.000196227	0	0.379526	0.61924	0	7.46537e-08	6.69489e-09	0.00103769
437	14.6414	8	1.38345e-05	1.38709e-06	1.31875e-07	2.02074e-08	0.0539895	0	0.0282899	0.504412	0	5.45944e-08	0.413309	0.00102819	0	0.212456	0.739168	0	8.73846e-08	7.76729e-09	0.0473483
438	14.6161	8	3.58201e-05	1.50902e-05	0.00725989	0.00156467	0	0	0.193965	0	0.00173307	0	0.804302	0	0	0.969965	0	0.00318032	0	0	0.0268547
439	15.2924	7	2.75225e-05	0.000158035	0.00864147	0.0012279	0	0	0.225741	0	0.00199127	0	0.772267	0	0	0.985664	0	0.00331093	0	0	0.0110249
440	14.7862	8	2.22141e-05	3.19635e-06	3.19133e-07	4.69409e-08	0	0	0.206545	0.0579946	0	1.63157e-07	0.73546	0	0	0.92244	0.0530653	0	1.82194e-07	1.30826e-08	0.024495
441	14.7954	8	3.00656e-05	0.000192977	0.00904267	0.00131233	0	0	0.204492	0	0.0020809	0	0.793427	0	0	0.958085	0	0.00365737	0	0	0.0382573
442	15.0973	7	2.6718e-05	0.000403908	0.00772612	0.00112381	0	0	0.206185	0	0.00176219	0	0.792053	0	0	0.957464	0	0.00325396	0	0	0.0392824
443	14.7167	8	1.24805e-05	1.45282e-06	1.39185e-07	1.99283e-08	0	0	0.235853	0.0815728	0	8.52931e-08	0.682574	0	0	0.929525	0.0532353	0	7.3138e-08	9.21212e-09	0.0172394
444	15.4236	7	1.94002e-05	3.1875e-06	3.17117e-07	4.93365e-08	0	0	0.0767007	0.302277	0	1.45365e-07	0.621022	0	0	0.448157	0.360353	0	2.11752e-07	1.53717e-08	0.19149
445	15.4827	7	3.40922e-05	0.00193587	0.00864483	0.00125412	0	0	0.176998	0	0.00165475	0	0.821347	0	0	0.978447	0	0.00348774	0	0	0.0180653
446	14.6382	8	1.13719e-05	1.19135e-06	1.14691e-07	1.72266e-08	0.13103	0	0.104186	0.539521	0	5.39325e-08	0.225263	0.00700955	0	0.480826	0.500012	0	5.1396e-08	4.33828e-09	0.0121525
447	15.0608	7	1.05979e-05	1.05922e-06	1.005e-07	1.52364e-08	0.0219296	0	0.0535277	0.484751	0	4.82543e-08	0.439791	0.000380216	0	0.359904	0.580739	0	6.60797e-08	7.37788e-09	0.0589764
448	15.2063	7	1.08855e-05	1.26423e-06	1.21721e-07	1.79877e-08	0	0	0.207662	0.0743853	0	8.04647e-08	0.717952	0	0	0.941618	0.0539119	0	7.76934e-08	1.0786e-08	0.00446965
449	14.9701	8	0.212456	0.118362	0.0113572	0.00268987	0.000760123	0	0.103143	0	0.00125449	0	0.894842	0.00465027	0	0.907136	0	0.00385156	0	0	0.0843625
450	14.8675	8	1.30611e-05	4.5529e-05	0.00574384	0.000786954	0	0	0.276617	0	0.00148033	0	0.721902	0	0	0.992558	0	0.00236485	0	0	0.00507738
451	14.8504	8	2.52032e-05	3.55248e-06	3.54214e-07	5.33157e-08	0	0	0.147696	0.260616	0	1.70014e-07	0.591688	0	0	0.705749	0.261582	0	2.06724e-07	1.39072e-08	0.0326685
452	14.79	8	0.00060906	2.95235e-05	0.000465467	0.00189706	0.200484	0	0.0735153	0	9.90635e-05	0	0.725902	0.654635	0	0.337434	0	0.000184897	0	0	0.00774632
453	14.8299	8	0.0148325	0.0212133	0.00643472	0.000897257	0	0	0.197509	0	0.00103802	0	0.801453	0	0	0.978081	0	0.00218769	0	0	0.0197308
454	15.7412	7	0.139415	0.118462	0.0187545	0.0132661	0	0	0.0352827	0	0	0.0975761	0.867141	0	0	0.388157	0	0	0.520926	0.00141816	0.0894996
455	15.4505	7	3.26381e-05	7.46473e-06	9.28338e-07	1.4325e-07	0	0	0.224095	0.00851024	1.81218e-07	0	0.767394	0	0	0.981532	0.00926741	3.99782e-07	0	0	0.00919971
456	14.7954	8	2.08961e-05	2.80399e-06	2.76003e-07	4.07858e-08	0	0	0.166627	0.225697	0	1.35379e-07	0.607676	0	0	0.78792	0.210701	0	1.56021e-07	1.2341e-08	0.00137891
457	15.0481	7	2.00573e-05	2.72363e-06	2.68588e-07	3.94498e-08	0	0	0.179212	0.138481	0	1.33421e-07	0.682306	0	0	0.860979	0.130471	0	1.55514e-07	1.25173e-08	0.00855053
458	15.0092	7	1.97355e-05	2.5811e-06	2.53569e-07	3.81635e-08	0	0	0.131989	0.226237	0	1.23504e-07	0.641774	0	0	0.670156	0.221714	0	1.50513e-07	1.2628e-08	0.108129
459	15.1316	7	1.81549e-05	2.31194e-06	2.25906e-07	3.33329e-08	0	0	0.199985	0.162875	0	1.222e-07	0.63714	0	0	0.858673	0.131127	0	1.23536e-07	1.11799e-08	0.0102001
460	15.2763	7	0.00109245	0.00678421	0.0100333	0.00159764	0	0	0.0885712	0	0.00173597	0	0.909693	0	0	0.551676	0	0.00393165	0	0	0.444392
461	15.5758	7	4.16924e-05	0.000622188	0.00868039	0.00129774	0	0	0.188285	0	0.00199947	0	0.809716	0	0	0.962621	0	0.00390036	0	0	0.0334791
462	16.5363	7	1.99468e-05	0.000418921	0.00699329	0.00303836	0	0	0.137941	0	0.00133867	0	0.86072	0	0	0.70476	0	0.00282304	0	0	0.292417
463	15.0096	7	2.24073e-05	0.0001005	0.00740194	0.00104733	0	0	0.265254	0	0.00188317	0	0.732862	0	0	0.971914	0	0.00278331	0	0	0.0253022
464	15.4524	7	8.95725e-06	9.64586e-07	9.05489e-08	1.20864e-08	0	0	0.334826	0.0352878	0	6.70162e-08	0.629886	0	0	0.973308	0.0153108	0	3.98372e-08	6.72187e-09	0.011381
465	15.6883	7	1.35703e-05	1.62563e-06	1.56509e-07	2.25249e-08	0	0	0.191323	0.132073	0	8.61041e-08	0.676605	0	0	0.890153	0.104849	0	8.87917e-08	1.03129e-08	0.00499821
466	15.2108	7	3.23308e-05	4.15469e-06	4.24582e-07	6.55012e-08	0	0	0.170341	0.196656	0	2.25008e-07	0.633003	0	0	0.787427	0.199356	0	2.73061e-07	1.64006e-08	0.0132167
467	15.0272	7	1.45821e-05	2.13996e-06	2.06151e-07	2.91818e-08	0	0	0.175272	0.247628	0	9.83018e-08	0.5771	0	0	0.7843	0.203245	0	1.02085e-07	9.7871e-09	0.0124552
468	15.5727	7	0.370426	0.118112	0.0114787	0.0019354	0	0	0.0656326	0	0.00117272	0	0.933195	0	0	0.884301	0	0.00548248	0	0	0.110216
469	15.3712	7	2.01905e-05	2.70164e-06	2.66022e-07	3.95519e-08	0	0	0.144768	0.22784	0	1.27564e-07	0.627392	0	0	0.747767	0.230104	0	1.59534e-07	1.29423e-08	0.0221291
470	16.3239	7	9.93901e-06	9.94471e-07	9.46263e-08	1.45921e-08	0.175044	0	0.0551316	0.61967	0	4.52498e-08	0.150154	0.0306946	0	0.302034	0.667272	0	4.9118e-08	4.41372e-09	7.19935e-08
471	15.4019	7	2.10695e-05	1.66284e-05	0.00720257	0.000990618	0	0	0.365146	0	0.00213968	0	0.632714	0	0	0.991675	0	0.00236385	0	0	0.00596161
472	15.4888	7	0.00937961	0.0111153	0.00656821	0.000946492	0	0	0.256658	0	0.00181466	0	0.741528	0	0	0.955123	0	0.00285855	0	0	0.0420181
473	15.8959	7	0.000248252	2.95074e-05	0.00774996	0.00182781	0.104146	0	0.13939	0	0.00188237	0	0.754582	0.339282	0	0.651598	0	0.00312136	0	0	0.00599878
474	16.1376	7	2.44492e-05	3.65577e-06	3.68817e-07	5.48764e-08	0	0	0.251696	0.0418506	0	2.07062e-07	0.706453	0	0	0.954677	0.0336956	0	2.01366e-07	1.31772e-08	0.0116276
475	15.7551	7	0.0129686	0.0185565	0.00679079	0.000970727	0	0	0.187483	0	0.00114285	0	0.811375	0	0	0.957936	0	0.00243693	0	0	0.0396271
476	15.37	7	0.00080891	0.00229212	0.0115105	0.00199525	0.200727	0	0.00865741	0	0.00231373	0	0.788302	0.911394	0	0.0565471	0	0.00523394	0	0	0.026825
477	16.3758	7	1.43343e-05	1.64727e-06	1.57785e-07	2.2519e-08	0	0	0.244894	0.194938	0	9.36533e-08	0.560168	0	0	0.876398	0.119328	0	7.43979e-08	8.58453e-09	0.00427357
478	15.4275	7	1.15468e-05	1.26918e-06	1.21283e-07	1.74584e-08	0	0	0.237556	0.138873	0	7.93737e-08	0.623571	0	0	0.909811	0.0850313	0	6.47424e-08	8.98291e-09	0.00515736
479	15.3838	7	0.000325861	0.0981713	0.010085	0.00312259	0	0	0.121043	0	0.00125218	0	0.877705	0	0	0.937288	0	0.00363948	0	0	0.0590727
480	15.6933	7	0.00439351	5.07037e-05	2.86966e-06	1.72562e-06	0.210025	0	0.0138255	0.00197513	6.14286e-07	0	0.774174	0.88162	0	0.0778584	0.00313715	1.6249e-06	0	0	0.0373829
481	15.4073	7	1.78989e-05	0.000713593	0.00640804	0.000893107	0	0	0.21107	0	0.00128899	0	0.787641	0	0	0.983128	0	0.00256027	0	0	0.0143121
482	15.4594	7	1.58072e-05	0.00108913	0.00579493	0.000812597	0	0	0.18055	0	0.00108755	0	0.818363	0	0	0.987142	0	0.00264264	0	0	0.0102155
483	15.8162	7	0.0563596	0.0649177	0.011436	0.00192077	0.0647026	0	0.0716255	0	0.00173995	0	0.861932	0.350479	0	0.558127	0	0.00469561	0	0	0.0866982
484	15.4444	7	3.21768e-05	4.69371e-06	4.77412e-07	7.24677e-08	0	0	0.165013	0.25923	0	2.37538e-07	0.575757	0	0	0.730517	0.258913	0	2.81955e-07	1.57039e-08	0.0105694
485	16.0126	7	1.83081e-05	2.02505e-06	1.96772e-07	2.91577e-08	0	0	0.232366	0.15933	0	1.17895e-07	0.608304	0	0	0.874488	0.108442	0	1.02035e-07	1.01523e-08	0.0170698
486	15.906	7	2.15729e-05	3.55548e-05	0.00789528	0.00111137	0	0	0.259586	0	0.00204165	0	0.738372	0	0	0.986028	0	0.00305172	0	0	0.01092
487	15.7057	7	1.19867e-05	0.00242447	0.00463412	0.000629904	0	0	0.198832	0	0.000770416	0	0.800398	0	0	0.990018	0	0.00186657	0	0	0.00811521
488	15.4756	7	2.03265e-05	2.33549e-06	2.25724e-07	3.2341e-08	0	0	0.246524	0.227573	0	1.23677e-07	0.525903	0	0	0.848762	0.147064	0	1.00323e-07	9.05409e-09	0.00417322
489	15.4882	7	3.7579e-05	0.0206903	0.00705365	0.00102053	0	0	0.137244	0	0.000982525	0	0.861774	0	0	0.979794	0	0.0028875	0	0	0.0173185
490	16.0825	7	5.23552e-05	1.05848e-05	1.23515e-06	2.03319e-07	0	0	0.0434131	0.414163	2.05188e-07	0	0.542423	0	0	0.284112	0.696619	6.63416e-07	0	0	0.0192684
491	15.8019	7	0.00750637	0.0162328	0.0112953	0.00178005	0.0129464	0	0.176889	0	0.00206414	0	0.8081	0.0469157	0	0.922133	0	0.00372664	0	0	0.0272251
492	16.0035	7	0.264626	0.11846	0.0118253	0.00606902	0	0	0.0662698	0	0.000658135	0.0220811	0.910991	0	0	0.784013	0	0.00295455	0.125931	0.000412618	0.0866885
493	15.9058	7	0.0595949	0.118902	0.0115693	0.00886554	0	0	0.102382	0	0.000134501	0.0581698	0.839314	0	0	0.750697	0	0.000390226	0.198873	0.000830486	0.0492096
494	16.4757	7	1.70549e-05	2.15019e-06	2.09034e-07	3.04801e-08	0	0	0.179431	0.190845	0	1.07324e-07	0.629724	0	0	0.834058	0.163098	0	1.15955e-07	1.10486e-08	0.00284319
495	15.8349	7	1.16609e-05	5.48245e-06	0.00357147	0.000755131	0	0	0.318693	0	0.000983321	0	0.680324	0	0	0.992413	0	0.00145094	0	0	0.00613565
496	16.6557	7	2.99276e-05	3.94327e-06	4.03974e-07	6.18898e-08	0	0	0.244311	0.0567602	0	2.40779e-07	0.698928	0	0	0.938098	0.0472432	0	2.4066e-07	1.49043e-08	0.0146582
497	15.7697	7	1.06913e-05	2.50335e-05	0.00509086	0.000689201	0	0	0.303004	0	0.00138198	0	0.695615	0	0	0.994485	0	0.00212102	0	0	0.00339388
498	15.8801	7	1.16029e-05	4.63939e-06	0.00300753	0.000774434	0	0	0.272342	0	0.000802514	0	0.726855	0	0	0.939194	0	0.00133709	0	0	0.0594686
499	16.2346	7	2.42974e-05	3.38825e-06	3.39936e-07	5.26088e-08	0	0	0.132353	0.206795	0	1.72149e-07	0.660852	0	0	0.664749	0.215685	0	2.18242e-07	1.51275e-08	0.119566
500	16.2826	7	2.03185e-05	0.000561208	0.00680945	0.000949352	0	0	0.255832	0	0.00149199	0	0.742676	0	0	0.97897	0	0.00237608	0	0	0.0186534
501	16.1227	7	0.444505	0.112907	0.0193013	0.00997819	0.00482672	0	0.0210998	0	0	0.117281	0.856793	0.0336235	0	0.220706	0	0	0.631748	0.000964895	0.112958
502	17.0429	7	0.50821	0.060581	0.00510254	0.000778863	0	0	0.10016	0	0.00055519	0	0.899285	0	0	0.969026	0	0.0025327	0	0	0.0284409
503	16.3337	7	0.047555	0.117343	0.0124133	0.0102266	0	0	0.108242	0	0	0.074646	0.817112	0	0	0.734943	0	0	0.22681	0.00119028	0.0370567
504	16.2049	7	0.0804225	0.0844978	0.011488	0.00197275	0.0744448	0	0.0448943	0	0.00184876	0	0.878812	0.494677	0	0.429144	0	0.00612038	0	0	0.0700584
505	16.7128	7	2.21583e-05	2.8798e-06	2.85669e-07	4.25571e-08	0	0	0.2692	0.047157	0	1.71353e-07	0.683643	0	0	0.963671	0.0336107	0	1.50365e-07	1.16341e-08	0.00271773
506	16.7287	7	2.38989e-05	3.52456e-06	3.54807e-07	5.32954e-08	0	0	0.23042	0.0983569	0	1.97812e-07	0.671223	0	0	0.916299	0.0822054	0	2.00257e-07	1.34515e-08	0.00149542
507	16.0994	7	0.00922939	0.0165213	0.00499782	0.000699483	0	0	0.172714	0	0.000771674	0	0.826514	0	0	0.932771	0	0.00196802	0	0	0.0652606
508	15.941	7	2.2955e-05	2.63508e-06	2.54899e-07	3.57268e-08	0	0	0.362565	0.064542	0	1.55837e-07	0.572893	0	0	0.964819	0.0332974	0	9.98343e-08	8.27978e-09	0.00188311
509	16.3595	7	0.00965374	0.0578844	0.0117195	0.00582488	0	0	0.125277	0	0.000955707	0.0290928	0.844675	0	0	0.853413	0	0.00246345	0.0957472	0.000308421	0.0480678
510	15.9838	7	9.6557e-06	0.00010004	0.0046074	0.00061826	0	0	0.276136	0	0.0010998	0	0.722764	0	0	0.994463	0	0.00193048	0	0	0.00360643
511	16.2719	7	1.11825e-05	1.29667e-06	1.24606e-07	1.82629e-08	0	0	0.235059	0.0564619	0	8.39797e-08	0.708479	0	0	0.959433	0.037067	0	7.32695e-08	9.99676e-09	0.00349955
512	16.2134	7	0.00137344	0.00424941	0.0113148	0.00179954	0.0292014	0	0.176524	0	0.00229068	0	0.791984	0.0997314	0	0.867272	0	0.00389765	0	0	0.029099
513	16.8567	7	1.12687e-05	1.2512e-06	1.19312e-07	1.70599e-08	0	0	0.256108	0.145654	0	7.98684e-08	0.598238	0	0	0.911234	0.0825338	0	6.03817e-08	8.46789e-09	0.00623165
514	15.9951	7	1.12239e-05	3.46937e-06	0.00228891	0.000735676	0	0	0.321243	0	0.000617507	0	0.678139	0	0	0.994457	0	0.000958407	0	0	0.00458415
515	16.076	7	1.601e-05	1.97955e-06	1.91418e-07	2.74974e-08	0	0	0.170058	0.189077	0	9.50648e-08	0.640865	0	0	0.830246	0.16598	0	1.06335e-07	1.07435e-08	0.00377402
516	16.4744	7	2.02098e-05	0.0105775	0.00556358	0.00078645	0	0	0.153565	0	0.000790019	0	0.845645	0	0	0.949754	0	0.00220839	0	0	0.0480378
517	17.4023	7	0.221485	0.0670279	0.00586415	0.000813379	0	0	0.23013	0	0.000990993	0	0.768879	0	0	0.985925	0	0.00187479	0	0	0.0122005
518	16.7086	7	2.49391e-05	3.25196e-06	3.25245e-07	4.98453e-08	0	0	0.165775	0.245273	0	1.72208e-07	0.588952	0	0	0.763226	0.232026	0	1.98643e-07	1.41557e-08	0.00474704
519	16.2883	7	4.15257e-05	0.00188102	0.00954816	0.00141322	0	0	0.192397	0	0.00196202	0	0.805641	0	0	0.987199	0	0.00370886	0	0	0.00909243
520	16.3625	7	0.000154009	2.14527e-05	2.83491e-06	4.63501e-07	0.00339375	0	0.102097	0.193456	5.56212e-07	0	0.701053	0.0139329	0	0.56233	0.300529	1.43896e-06	0	0	0.123207
521	16.0926	7	2.62803e-05	3.89802e-06	3.94939e-07	5.97171e-08	0	0	0.203525	0.141251	0	2.11511e-07	0.655224	0	0	0.859468	0.12866	0	2.31665e-07	1.4536e-08	0.0118721
522	16.2042	7	0.0181856	0.0945418	0.011569	0.00358429	0.0344744	0	0.0672837	0	0.00140344	0	0.896838	0.243569	0	0.681163	0	0.00514246	0	0	0.0701255
523	16.5205	7	0.114337	0.113586	0.0115204	0.00200519	0.125531	0	0.0321214	0	0.00225076	0	0.840096	0.696129	0	0.256243	0	0.00621847	0	0	0.0414095
524	16.2364	7	2.05161e-05	2.60323e-06	2.56386e-07	3.83968e-08	0	0	0.223594	0.0755881	0	1.46991e-07	0.700818	0	0	0.869283	0.0568968	0	1.37449e-07	1.14394e-08	0.07382
525	16.2101	7	2.11002e-05	2.12072e-06	2.00581e-07	2.97047e-08	0	0	0.169171	0.449246	0	1.06777e-07	0.381582	0	0	0.673818	0.325066	0	9.80933e-08	9.64332e-09	0.00111569
526	16.7467	7	0.0699197	0.0764713	0.00823909	0.00127317	0	0	0.104578	0	0.00116736	0	0.894255	0	0	0.910049	0	0.00396048	0	0	0.0859902
527	16.1841	7	1.59816e-05	2.10844e-06	2.0463e-07	3.01844e-08	0	0	0.142007	0.328679	0	1.00879e-07	0.529314	0	0	0.701857	0.296853	0	1.15431e-07	1.11755e-08	0.00129012
528	16.9822	7	3.8456e-05	1.36064e-05	1.91867e-06	3.07341e-07	0	0	0.179431	0.0641193	3.55147e-07	0	0.75645	0	0	0.892004	0.0862945	8.4748e-07	0	0	0.0217006
529	16.3618	7	1.93905e-05	2.31153e-06	2.25719e-07	3.36183e-08	0	0	0.196832	0.230713	0	1.24516e-07	0.572455	0	0	0.812656	0.178487	0	1.20987e-07	1.09677e-08	0.00885722
530	16.2135	7	2.51684e-05	3.42744e-06	3.41677e-07	5.13543e-08	0	0	0.191018	0.212295	0	1.78675e-07	0.596687	0	0	0.799723	0.185052	0	1.89161e-07	1.3024e-08	0.0152248
531	17.1577	7	1.32095e-05	8.81332e-05	0.00576626	0.000804423	0	0	0.265726	0	0.00147067	0	0.732804	0	0	0.983343	0	0.00242222	0	0	0.0142348
532	16.2945	7	9.51789e-06	9.63832e-07	9.08997e-08	1.3279e-08	0.0138049	0	0.10541	0.516907	0	4.68446e-08	0.363878	0.000183652	0	0.539989	0.457838	0	4.8146e-08	5.80775e-09	0.00198954
533	17.4077	7	0.379296	0.0751361	0.130453	0.173453	0	0	0.140455	0	0.0342152	0	0.82533	0	0	0.91815	0	0.0513635	0	0	0.0304869
534	16.4953	7	9.97658e-06	0.000110597	0.00465405	0.000628367	0	0	0.284419	0	0.00113131	0	0.71445	0	0	0.994402	0	0.00192035	0	0	0.00367731
535	16.636	7	1.63843e-05	0.000572702	0.0060796	0.000854239	0	0	0.231864	0	0.00130986	0	0.766826	0	0	0.984511	0	0.0024236	0	0	0.0130658
536	16.3736	7	0.0173387	0.0196458	0.00605693	0.000862286	0	0	0.21835	0	0.00124756	0	0.780403	0	0	0.950574	0	0.00237225	0	0	0.0470535
537	16.4137	7	7.46755e-06	7.46457e-07	7.05656e-08	1.04521e-08	0.13042	0	0.117002	0.560593	0	4.02092e-08	0.191985	0.0196293	0	0.527943	0.452428	0	3.42671e-08	3.9062e-09	5.68623e-08
538	16.4721	7	0.000611747	3.7794e-05	0.0113845	0.00186925	0.133109	0	0.122404	0	0.00293528	0	0.741551	0.422157	0	0.558451	0	0.00463798	0	0	0.0147542
539	16.9739	7	9.43839e-06	0.00130075	0.00409086	0.000551266	0	0	0.221594	0	0.000732456	0	0.777674	0	0	0.982168	0	0.00166528	0	0	0.0161669
540	17.4145	7	1.39203e-05	2.28824e-06	0.00148828	0.000869816	0	0	0.324435	0	0.000380949	0	0.675184	0	0	0.993246	0	0.000575228	0	0	0.00617861
541	16.4591	7	1.14601e-05	0.000133878	0.00516027	0.000704888	0	0	0.24976	0	0.00120019	0	0.74904	0	0	0.986427	0	0.00220551	0	0	0.0113672
542	16.5233	7	8.16141e-05	2.94925e-05	2.81382e-06	4.424e-07	0.0173142	0	0.163003	0.179469	5.40868e-07	0	0.640213	0.0561	0	0.70855	0.220038	1.10433e-06	0	0	0.0153108
543	16.7538	7	1.56201e-05	0.000165829	0.00612394	0.00085078	0	0	0.277377	0	0.0015064	0	0.721117	0	0	0.989546	0	0.00233292	0	0	0.00812083
544	16.5269	7	8.1737e-05	2.94925e-05	2.81383e-06	4.42409e-07	0.0173633	0	0.163254	0.178918	5.41174e-07	0	0.640464	0.0562283	0	0.709251	0.219235	1.10435e-06	0	0	0.0152848
545	17.0823	7	1.28827e-05	4.80943e-05	0.00546993	0.000727418	0	0	0.370579	0	0.00150832	0	0.627913	0	0	0.988663	0	0.00182332	0	0	0.00951397
546	16.5606	7	1.50056e-05	1.83435e-06	1.77071e-07	2.53697e-08	0	0	0.263447	0.0100347	0	1.05744e-07	0.726518	0	0	0.986688	0.00662271	0	8.95759e-08	9.54632e-09	0.00668899
547	16.6261	7	2.34455e-05	3.56055e-06	1.77919e-05	0.00129066	0	0	0.25786	0	3.57114e-06	0	0.742136	0	0	0.989916	0	7.21634e-06	0	0	0.0100768
548	17.2678	7	2.06673e-05	2.71294e-06	2.68239e-07	3.99741e-08	0	0	0.270107	0.0395983	0	1.62977e-07	0.690294	0	0	0.962817	0.0276543	0	1.40852e-07	1.13659e-08	0.00952898
549	16.9129	7	2.31453e-05	2.99286e-06	2.96522e-07	4.42137e-08	0	0	0.247603	0.118288	0	1.71109e-07	0.634109	0	0	0.905056	0.0868996	0	1.54315e-07	1.16508e-08	0.00804426
550	16.6953	7	4.61581e-05	4.71806e-06	4.81019e-07	7.85329e-08	0	0	0.0911043	0.075234	0	2.62582e-07	0.833661	0	0	0.377669	0.0702628	0	2.91544e-07	1.63001e-08	0.552068
551	16.9262	7	2.29765e-05	2.96209e-06	2.93275e-07	4.37231e-08	0	0	0.247588	0.118731	0	1.69448e-07	0.63368	0	0	0.90496	0.0869814	0	1.52516e-07	1.15984e-08	0.00805836
552	16.6869	7	2.49742e-05	0.00127638	0.0075844	0.00117071	0	0	0.0799268	0	0.00137	0	0.918703	0	0	0.464396	0	0.00319871	0	0	0.532405
553	16.6549	7	0.000110001	0.0556559	0.0129677	0.0116372	0	0	0.075346	0	0	0.0708481	0.853806	0	0	0.622562	0	0	0.20949	0.00277496	0.165173
554	16.6616	7	4.04599e-05	4.34183e-06	0.00201959	0.00145179	0	0	0.116553	0	0.000477233	0	0.88297	0	0	0.442096	0	0.000766392	0	0	0.557137
555	17.0021	7	4.71346e-05	1.16876e-05	1.36895e-06	2.18362e-07	0	0	0.113963	0.339346	2.38167e-07	0	0.546691	0	0	0.550741	0.426966	5.64492e-07	0	0	0.0222923
556	16.7342	7	2.41597e-05	0.00916795	0.00461959	0.000650028	0	0	0.155865	0	0.000652434	0	0.843482	0	0	0.981315	0	0.00200661	0	0	0.0166783
557	16.8607	7	8.12246e-06	8.60864e-07	8.21427e-08	1.20844e-08	0	0	0.221978	0.133791	0	6.55085e-08	0.644231	0	0	0.918084	0.0804242	0	5.45584e-08	9.96085e-09	0.00149219
558	16.7947	7	5.45402e-05	0.00934638	0.00806236	0.00117728	0	0	0.185822	0	0.00136774	0	0.81281	0	0	0.976556	0	0.00281243	0	0	0.020632
559	16.7574	7	0.125051	0.0635738	0.00518995	0.000721859	0	0	0.189524	0	0.00078389	0	0.809692	0	0	0.969901	0	0.00186359	0	0	0.0282355
560	16.8384	7	0.00310637	3.61121e-05	0.00945861	0.00188613	0.099555	0	0.142578	0	0.00261739	0	0.75525	0.2732	0	0.562161	0	0.00361704	0	0	0.161022
561	16.7523	7	1.56519e-05	0.000158784	0.00614007	0.000853109	0	0	0.278283	0	0.00151682	0	0.7202	0	0	0.989672	0	0.00233932	0	0	0.00798858
562	16.8717	7	2.24734e-05	0.00020265	0.00770198	0.00113786	0	0	0.15285	0	0.00169362	0	0.845456	0	0	0.731876	0	0.00323079	0	0	0.264893
563	16.8317	7	7.1401e-06	7.4404e-07	6.90516e-08	9.04937e-09	0.0649549	0	0.256672	0.406797	0	4.38661e-08	0.271577	0.000532049	0	0.791206	0.200582	0	2.60943e-08	3.87027e-09	0.00768041
564	17.8591	7	1.6322e-05	0.000521043	0.00416407	0.00055931	0	0	0.269039	0	0.000869971	0	0.730091	0	0	0.988823	0	0.00162715	0	0	0.00955016
565	17.185	7	9.75744e-06	1.57262e-06	0.00103997	0.000696007	0	0	0.293079	0	0.000259559	0	0.706661	0	0	0.989974	0	0.000484102	0	0	0.00954171
566	18.7605	7	1.63492e-05	1.88355e-06	1.81511e-07	2.64382e-08	0	0	0.25764	0.211004	0	1.11079e-07	0.531356	0	0	0.856405	0.124301	0	8.38165e-08	8.79847e-09	0.0192943
567	17.6419	7	2.13361e-05	2.80396e-06	2.76422e-07	4.24972e-08	0	0	0.0933718	0.426465	0	1.29638e-07	0.480163	0	0	0.513604	0.462457	0	1.73628e-07	1.37847e-08	0.0239391
568	16.9382	7	1.48795e-05	0.000388591	0.0059014	0.000828554	0	0	0.226969	0	0.00129653	0	0.771735	0	0	0.96889	0	0.00244112	0	0	0.0286688
569	17.9011	7	1.89977e-05	1.98206e-06	1.92319e-07	2.8932e-08	0	0	0.176865	0.381687	0	1.09043e-07	0.441449	0	0	0.717103	0.278012	0	1.01237e-07	1.02517e-08	0.0048851
570	17.2093	7	2.25345e-05	2.64742e-06	2.60703e-07	3.89787e-08	0	0	0.263418	0.108329	0	1.5897e-07	0.628253	0	0	0.915524	0.0732143	0	1.33286e-07	1.09672e-08	0.0112617
571	17.491	7	3.39198e-05	4.51253e-06	4.60173e-07	7.45456e-08	0	0	0.0306485	0.490195	0	2.08996e-07	0.479156	0	0	0.211746	0.755358	0	3.83827e-07	2.20418e-08	0.0328958
572	17.0835	7	1.18891e-05	1.34401e-06	1.27752e-07	1.78325e-08	0	0	0.25929	0.147555	0	7.94216e-08	0.593155	0	0	0.912112	0.0841857	0	6.00217e-08	8.00277e-09	0.00370182
573	18.2608	7	1.30387e-05	1.31316e-06	1.25228e-07	1.80595e-08	0	0	0.236149	0.359396	0	8.11798e-08	0.404455	0	0	0.799268	0.196031	0	5.87985e-08	7.9798e-09	0.00470102
574	17.1077	7	1.95942e-05	2.57823e-06	0.000309514	0.00115107	0	0	0.178269	0	6.22152e-05	0	0.821668	0	0	0.748267	0	0.000131534	0	0	0.251602
575	17.8279	7	1.84636e-05	2.34175e-06	2.29757e-07	4.10389e-07	0	0	0.291445	0.00210544	0	1.47499e-07	0.70645	0	0	0.987914	0.00134367	0	1.18038e-07	1.05683e-08	0.0107421
576	17.98	7	1.02605e-05	1.13796e-06	1.0801e-07	1.51817e-08	0	0	0.293623	0.0850206	0	7.70028e-08	0.621357	0	0	0.953352	0.0429169	0	5.23673e-08	7.85736e-09	0.00373052
577	17.6789	7	4.24877e-05	6.65391e-05	0.0112593	0.00181581	0	0	0.166558	0	0.00272961	0	0.830712	0	0	0.992752	0	0.00566762	0	0	0.00158064
578	17.0565	7	1.38629e-05	1.51876e-06	1.45623e-07	2.11313e-08	0	0	0.223988	0.255185	0	8.89135e-08	0.520827	0	0	0.837309	0.159715	0	7.28084e-08	8.90007e-09	0.00297569
579	19.1046	7	1.92224e-06	2.06143e-07	1.84775e-08	1.80292e-09	0.0806066	0	0.611771	0.0016044	0	3.3429e-08	0.306018	0.000418212	0	0.996418	0.000314404	0	9.11359e-09	3.39323e-09	0.00284984
580	17.6927	7	4.37296e-05	4.97304e-06	4.99149e-07	7.89664e-08	0	0	0.0516135	0.626328	0	2.19919e-07	0.322059	0	0	0.261247	0.721351	0	3.00371e-07	1.63546e-08	0.0174017
581	17.9424	7	1.81626e-05	2.2789e-06	1.00117e-05	0.00108844	0	0	0.297446	0	2.10199e-06	0	0.702552	0	0	0.990335	0	4.06553e-06	0	0	0.00966136
582	17.4803	7	4.04148e-05	4.76611e-06	4.98406e-07	7.74662e-08	0	0	0.261527	0.0603885	0	3.1507e-07	0.678084	0	0	0.932076	0.0489995	0	3.03143e-07	1.64789e-08	0.0189243
583	17.2327	7	9.28346e-06	3.742e-05	0.00451818	0.000608739	0	0	0.321387	0	0.00123126	0	0.677381	0	0	0.991576	0	0.00186741	0	0	0.006557
584	19.0633	7	0.17423	0.0715635	0.0067582	0.000959968	0	0	0.318888	0	0.00162276	0	0.679489	0	0	0.986549	0	0.00210414	0	0	0.0113467
585	18.7685	7	5.08387e-06	5.13439e-07	4.82978e-08	6.78041e-09	0.153243	0	0.190733	0.556546	0	3.52493e-08	0.0994777	0.0166787	0	0.671315	0.312006	0	2.21853e-08	3.43576e-09	4.33707e-08
586	17.264	7	8.89128e-06	0.000234455	0.00421374	0.000566627	0	0	0.267622	0	0.00094071	0	0.731437	0	0	0.99383	0	0.00176913	0	0	0.00440071
587	17.6726	7	9.74667e-06	9.2245e-05	0.00454384	0.000602895	0	0	0.333747	0	0.00115865	0	0.665095	0	0	0.99587	0	0.0016933	0	0	0.00243641
588	17.5834	7	0.65564	0.106231	0.00878517	0.00144357	0	0	0.059897	0	0.000884347	0	0.939219	0	0	0.912676	0	0.00515613	0	0	0.0821681
589	18.123	7	1.51245e-05	1.52214e-06	1.47055e-07	2.23119e-08	0	0	0.166367	0.341315	0	9.04733e-08	0.492318	0	0	0.694422	0.238645	0	8.27494e-08	1.01011e-08	0.0669327
590	17.6728	7	0.0322111	0.0416498	0.00336583	0.000448665	0	0	0.185455	0	0.000458998	0	0.814086	0	0	0.988244	0	0.00136519	0	0	0.0103912
591	17.4154	7	1.39041e-05	2.59545e-06	0.00168343	0.000867822	0	0	0.324712	0	0.000435415	0	0.674852	0	0	0.993223	0	0.00065056	0	0	0.00612628
592	18.4879	7	1.96135e-05	2.06368e-06	2.00354e-07	3.04453e-08	0	0	0.123293	0.497605	0	1.03678e-07	0.379102	0	0	0.55688	0.407904	0	1.07937e-07	1.06405e-08	0.0352152
593	17.4515	7	3.86643e-05	0.00144377	0.00855188	0.00124002	0	0	0.245054	0	0.00186241	0	0.753084	0	0	0.991363	0	0.00288309	0	0	0.00575364
594	17.498	7	1.94451e-05	1.4451e-05	0.00754216	0.00111163	0	0	0.179431	0	0.00197487	0	0.818594	0	0	0.711027	0	0.00314219	0	0	0.285831
595	17.4853	7	2.69025e-05	0.000457886	0.00784103	0.00117603	0	0	0.16676	0	0.00173558	0	0.831504	0	0	0.732928	0	0.00302106	0	0	0.264051
596	17.8479	7	0.0280745	0.049632	0.0125218	0.0107955	0	0	0.13414	0	0	0.0901587	0.775701	0	0	0.759117	0	0	0.213671	0.00156094	0.0256507
597	18.5934	7	1.16778e-05	1.16205e-06	1.093e-07	1.5111e-08	0	0	0.28493	0.389327	0	7.3854e-08	0.325743	0	0	0.822023	0.175254	0	4.47232e-08	6.64271e-09	0.00272302
598	17.7995	7	0.267022	0.0688206	0.00606516	0.00084984	0	0	0.221509	0	0.00099263	0	0.777498	0	0	0.980602	0	0.00191535	0	0	0.0174829
599	17.8921	7	0.0443172	0.0520933	0.00527632	0.000651245	0	0	0.174592	0	0.0007666	0	0.824641	0	0	0.97993	0	0.0019876	0	0	0.0180824
600	18.5743	7	1.19055e-05	1.3293e-06	1.27789e-07	1.89224e-08	0	0	0.234245	0.167662	0	8.75461e-08	0.598093	0	0	0.889968	0.103065	0	7.13527e-08	9.57725e-09	0.00696776
601	18.4843	7	9.04541e-06	9.28914e-07	7.42762e-05	0.000636869	0	0	0.369131	0	1.74115e-05	0	0.630852	0	0	0.989744	0	3.182e-05	0	0	0.0102241
602	18.7607	7	0.352563	0.0875751	0.0135185	0.011567	0	0	0.210315	0	0	0.111237	0.678447	0	0	0.815037	0	0	0.169994	0.00155945	0.0134098
603	18.7272	7	0.220986	0.0830573	0.00770484	0.00179789	0	0	0.283958	0	0.00164471	0	0.714397	0	0	0.977363	0	0.0022495	0	0	0.0203877
604	18.4366	7	0.0207951	0.0225849	0.00687721	0.000999874	0	0	0.235676	0	0.00151847	0	0.762805	0	0	0.99178	0	0.00265723	0	0	0.00556313
605	18.3279	7	1.65379e-05	2.00466e-06	1.9489e-07	2.96024e-08	0	0	0.178558	0.01127	0	1.13614e-07	0.810172	0	0	0.68036	0.00773787	0	9.93212e-08	9.97786e-09	0.311902
606	18.6153	7	9.67312e-06	9.93209e-07	9.41125e-08	1.33073e-08	0	0	0.348162	0.0786504	0	7.84843e-08	0.573187	0	0	0.960561	0.0326168	0	4.44616e-08	7.34972e-09	0.0068226
607	17.9017	7	0.0105248	0.0160351	0.00545348	0.000772317	0	0	0.20153	0	0.000961008	0	0.797509	0	0	0.979285	0	0.00212841	0	0	0.0185861
608	19.6451	7	0.113766	0.0459622	0.00423876	0.00052768	0	0	0.458838	0	0.00111824	0	0.540044	0	0	0.993224	0	0.00121965	0	0	0.00555682
609	18.0371	7	8.86015e-06	9.50827e-07	8.99281e-08	1.25737e-08	0	0	0.331149	0.0432416	0	7.28481e-08	0.625609	0	0	0.979143	0.0190191	0	4.39607e-08	7.4914e-09	0.00183748
610	18.0078	7	0.000484816	0.00325352	0.0107938	0.00166092	0	0	0.222072	0	0.00242035	0	0.775508	0	0	0.971579	0	0.00374667	0	0	0.0246746
611	18.3475	7	1.0059e-05	0.0001028	0.00475822	0.000653036	0	0	0.279386	0	0.00119372	0	0.719421	0	0	0.988935	0	0.00203477	0	0	0.00902989
612	17.7888	7	1.5142e-05	1.67302e-06	1.59734e-07	2.24371e-08	0	0	0.357398	0.065691	0	1.08897e-07	0.576911	0	0	0.964314	0.0304348	0	6.53805e-08	7.46645e-09	0.00525082
613	17.6938	7	7.36398e-06	1.60879e-05	0.00391568	0.00052817	0	0	0.322212	0	0.00113045	0	0.676657	0	0	0.996759	0	0.00182894	0	0	0.00141214
614	17.6654	7	8.65296e-06	3.5491e-06	0.00244374	0.000595831	0	0	0.371144	0	0.000714342	0	0.628141	0	0	0.992853	0	0.00101409	0	0	0.0061332
615	18.1453	7	0.0439785	0.0508605	0.00524129	0.000644517	0	0	0.179521	0	0.000786155	0	0.819693	0	0	0.9804	0	0.00198892	0	0	0.0176108
616	19.0275	7	0.293161	0.0735946	0.00669468	0.00387393	0	0	0.274573	0	0.001203	0	0.724224	0	0	0.978112	0	0.00195194	0	0	0.0199362
617	18.1271	7	8.03378e-06	0.00106015	0.00366639	0.00048888	0	0	0.239531	0	0.000672999	0	0.759796	0	0	0.992365	0	0.00149891	0	0	0.00613649
618	18.4949	7	1.14962e-05	0.000100226	0.00499778	0.000683849	0	0	0.327346	0	0.00133226	0	0.671321	0	0	0.985007	0	0.00189008	0	0	0.0131029
619	17.7892	7	1.87349e-05	4.78857e-06	0.00292196	0.00108862	0	0	0.285323	0	0.000785719	0	0.713891	0	0	0.990159	0	0.00119334	0	0	0.0086479
620	18.5851	7	2.04072e-05	2.1136e-06	0.000864212	0.00106294	0	0	0.19862	0	0.000203649	0	0.801176	0	0	0.585462	0	0.000296331	0	0	0.414241
621	18.7601	7	0.000126333	2.95058e-05	0.00252552	0.00179717	0	0	0.228324	0	0.00069879	0	0.770977	0	0	0.988593	0	0.00115753	0	0	0.0102495
622	18.9349	7	0.241402	0.117885	0.0105566	0.00835002	0	0	0.174474	0	0.000419291	0.0648224	0.760284	0	0	0.84154	0	0.000866555	0.136417	0.000861763	0.0203147
623	17.8445	7	0.112923	0.0573707	0.00453267	0.000625297	0	0	0.185134	0	0.00064266	0	0.814223	0	0	0.986646	0	0.00168372	0	0	0.0116701
624	17.8546	7	1.86314e-05	0.000461118	0.00681148	0.000999746	0	0	0.181604	0	0.00153805	0	0.816858	0	0	0.959367	0	0.00339594	0	0	0.037237
625	19.2634	7	1.40411e-05	0.000957386	0.0054526	0.00211975	0	0	0.233089	0	0.00113233	0	0.765778	0	0	0.989	0	0.00218933	0	0	0.00881027
626	18.2332	7	8.03739e-06	0.000631442	0.00374377	0.000499175	0	0	0.256725	0	0.000742065	0	0.742533	0	0	0.991508	0	0.00152669	0	0	0.00696545
627	18.1827	7	1.34914e-05	1.53544e-06	1.47468e-07	2.14174e-08	0	0	0.290429	0.0834276	0	1.00542e-07	0.626144	0	0	0.9481	0.0457447	0	7.2039e-08	8.7299e-09	0.00615533
628	17.9832	7	1.26844e-05	1.34779e-06	1.28108e-07	1.80642e-08	0	0	0.259272	0.296187	0	8.136e-08	0.444541	0	0	0.842172	0.156083	0	5.67852e-08	7.56534e-09	0.00174507
629	17.9798	7	2.75589e-05	2.8709e-06	2.82687e-07	4.40678e-08	0	0	0.175975	0.0644919	0	1.65045e-07	0.759533	0	0	0.592421	0.0430202	0	1.35755e-07	1.06365e-08	0.364558
630	18.0335	7	7.41652e-06	7.71049e-07	7.35486e-08	1.09069e-08	0	0	0.16267	0.328295	0	5.66365e-08	0.509035	0	0	0.776355	0.221999	0	5.36452e-08	1.05841e-08	0.00164665
631	19.7055	7	1.21474e-05	1.23566e-06	1.18453e-07	1.76432e-08	0	0	0.282389	0.0500506	0	9.21069e-08	0.66756	0	0	0.842754	0.0237042	0	5.82822e-08	8.25493e-09	0.133542
632	18.755	7	0.32259	0.104251	0.0196644	0.0147156	0	0	0.172422	0	0	0.184482	0.643095	0	0	0.676995	0	0	0.305223	0.00188294	0.0158991
633	17.9438	7	1.80531e-05	2.19944e-06	2.14525e-07	3.17396e-08	0	0	0.27428	0.0839994	0	1.34673e-07	0.641721	0	0	0.94089	0.0533011	0	1.07808e-07	1.01092e-08	0.00580891
634	19.1189	7	1.6356e-05	2.03216e-06	1.98649e-07	2.98747e-08	0	0	0.260004	0.0742436	0	1.29583e-07	0.665752	0	0	0.945805	0.0489319	0	1.08529e-07	1.07471e-08	0.00526345
635	19.6876	7	9.46501e-06	9.45714e-07	8.86615e-08	1.24332e-08	0	0	0.220346	0.517301	0	6.073e-08	0.262353	0	0	0.741899	0.258101	0	4.16408e-08	7.17572e-09	6.14949e-08
636	18.1894	7	6.96234e-06	7.36746e-07	4.19818e-05	0.000543458	0	0	0.322473	0	9.00871e-06	0	0.677518	0	0	0.994235	0	2.08701e-05	0	0	0.00574415
637	18.9064	7	0.000822987	0.00407842	0.00357087	0.000478619	0	0	0.203377	0	0.000537928	0	0.796085	0	0	0.985198	0	0.00141752	0	0	0.0133841
638	19.3308	7	0.44288	0.103317	0.00986251	0.00539053	0	0	0.147299	0	0.000679408	0.0332573	0.818765	0	0	0.89086	0	0.00184314	0.0845017	0.000657576	0.0221376
639	19.3062	7	1.81713e-05	1.95035e-06	0.000167577	0.000985509	0	0	0.39424	0	4.29499e-05	0	0.605717	0	0	0.996839	0	5.92984e-05	0	0	0.00310137
640	18.1202	7	1.05502e-05	6.9013e-05	0.00491513	0.000646602	0	0	0.344477	0	0.00126636	0	0.654257	0	0	0.987265	0	0.00171827	0	0	0.0110163
641	18.4326	7	0.167763	0.0366693	0.00290156	0.00212251	0	0	0.19297	0	0.000384885	0	0.806645	0	0	0.990122	0	0.00117621	0	0	0.00870178
642	18.4696	7	2.06121e-05	2.67274e-06	0.00136823	0.00112457	0	0	0.305924	0	0.000366261	0	0.69371	0	0	0.980801	0	0.000541873	0	0	0.0186567
643	19.8406	7	1.00352e-05	1.00928e-06	9.51186e-08	1.30681e-08	0	0	0.419414	0.109962	0	8.20167e-08	0.470625	0	0	0.960262	0.0379818	0	3.86399e-08	6.31964e-09	0.0017563
644	18.1324	7	0.0528811	0.052457	0.00615165	0.000904195	0	0	0.192866	0	0.00126347	0	0.805871	0	0	0.977082	0	0.00278578	0	0	0.0201321
645	18.2131	7	1.94538e-05	1.94073e-06	1.87398e-07	2.74158e-08	0	0	0.341863	0.121584	0	1.31346e-07	0.536553	0	0	0.938401	0.059629	0	8.22688e-08	8.45235e-09	0.00196958
646	19.1857	7	0.769647	0.0901092	0.021777	0.015205	0	0	0.0820389	0	0	0.13458	0.783381	0	0	0.582804	0	0	0.382782	0.0028655	0.0315488
647	19.3653	7	4.11897e-05	4.73718e-06	5.04934e-07	1.17665e-05	0	0	0.285756	0.0016774	0	3.52497e-07	0.712566	0	0	0.995081	0.00133287	0	3.31944e-07	1.79357e-08	0.00358546
648	19.5563	7	9.93944e-06	1.02917e-06	9.77009e-08	2.7263e-06	0	0	0.385877	0.000672166	0	8.59941e-08	0.613451	0	0	0.995165	0.00026284	0	4.57697e-08	7.37731e-09	0.00457226
649	18.3449	7	7.67154e-05	0.000471638	0.00390929	0.000515369	0	0	0.289942	0	0.000821558	0	0.709237	0	0	0.993229	0	0.00146981	0	0	0.00530156
650	18.6393	7	0.186851	0.102934	0.0170768	0.0136974	0	0	0.106784	0	0	0.120717	0.772499	0	0	0.669927	0	0	0.297369	0.00258626	0.0301178
651	18.1178	7	8.0108e-06	0.000115608	0.00394914	0.000529209	0	0	0.299914	0	0.000967081	0	0.699119	0	0	0.990524	0	0.00166306	0	0	0.00781314
652	19.1816	7	1.57688e-05	1.58213e-06	1.49808e-07	2.23696e-08	0	0	0.177218	0.482986	0	8.98188e-08	0.339796	0	0	0.68547	0.31453	0	7.63668e-08	9.19406e-09	8.9227e-08
653	18.2277	7	8.60293e-06	8.93782e-07	8.43872e-08	1.17476e-08	0	0	0.37231	0.00622342	0	7.4145e-08	0.621467	0	0	0.994486	0.00243637	0	4.00753e-08	7.13506e-09	0.00307787
654	18.8764	7	1.701e-05	2.28609e-06	2.27947e-07	3.58855e-08	0	0	0.142445	0.19172	0	1.32909e-07	0.665835	0	0	0.786794	0.19843	0	1.7277e-07	1.56615e-08	0.0147751
655	19.2513	7	0.00760718	0.00850369	0.00699053	0.00102034	0	0	0.288646	0	0.00194617	0	0.709408	0	0	0.989903	0	0.00275868	0	0	0.00733853
656	18.3883	7	1.77473e-05	2.05268e-06	0.0012236	0.000969418	0	0	0.361678	0	0.000344621	0	0.637977	0	0	0.994389	0	0.000462105	0	0	0.00514877
657	18.2066	7	0.00102079	0.00682284	0.00895309	0.00132674	0	0	0.18912	0	0.00171513	0	0.809165	0	0	0.986025	0	0.00337417	0	0	0.0106005
658	18.9559	7	1.61632e-05	1.82184e-06	1.76103e-07	2.63997e-08	0	0	0.13729	0.45315	0	9.33773e-08	0.40956	0	0	0.621312	0.360121	0	9.53701e-08	1.02578e-08	0.0185675
659	18.1919	7	1.71731e-05	1.95722e-06	1.89494e-07	2.78894e-08	0	0	0.263244	0.168967	0	1.18791e-07	0.567789	0	0	0.892	0.102564	0	9.20019e-08	9.38696e-09	0.00543514
660	19.3515	7	1.40924e-05	1.65042e-06	0.0002581	0.000912566	0	0	0.329971	0	6.32121e-05	0	0.669966	0	0	0.993008	0	0.000105244	0	0	0.00688697
661	18.9568	7	1.48241e-05	1.58541e-06	1.52111e-07	2.20247e-08	0	0	0.346315	0.0680615	0	1.11082e-07	0.585623	0	0	0.963076	0.0320504	0	6.8144e-08	8.07906e-09	0.00487302
662	19.4206	7	1.17185e-05	1.19717e-06	1.14257e-07	1.65657e-08	0	0	0.363661	0.0380371	0	9.51219e-08	0.598302	0	0	0.974569	0.0160501	0	5.37966e-08	7.78873e-09	0.00938126
663	18.5769	7	1.63196e-05	1.96509e-06	0.000309742	0.000988295	0	0	0.327831	0	7.50155e-05	0	0.672094	0	0	0.990913	0	0.000119886	0	0	0.00896758
664	18.5759	7	1.05954e-05	0.000982789	0.00445901	0.000617067	0	0	0.230397	0	0.000878171	0	0.768725	0	0	0.987797	0	0.00186481	0	0	0.010338
665	19.8031	7	8.00204e-06	4.97216e-05	0.00396459	0.00050345	0	0	0.42738	0	0.00110057	0	0.57152	0	0	0.993849	0	0.0013249	0	0	0.00482608
666	18.5627	7	1.64623e-05	1.98447e-06	0.00026324	0.000994057	0	0	0.327792	0	6.31802e-05	0	0.672145	0	0	0.990903	0	0.000101647	0	0	0.00899543
667	19.4296	7	0.0140973	0.0158348	0.00622021	0.000889155	0	0	0.334838	0	0.00186173	0	0.6633	0	0	0.99495	0	0.00239129	0	0	0.00265895
668	18.5999	7	0.000251487	0.00154519	0.00625401	0.000906912	0	0	0.212719	0	0.00128469	0	0.785996	0	0	0.969764	0	0.00252882	0	0	0.027707
669	18.3448	7	3.63309e-05	2.7374e-05	0.00976803	0.00146737	0	0	0.259793	0	0.00290263	0	0.737304	0	0	0.970579	0	0.00396736	0	0	0.0254541
670	18.8523	7	9.92855e-06	2.03626e-06	1.97196e-07	2.9923e-08	0	0	0.0723481	0.63831	0	9.06782e-08	0.289342	0	0	0.381395	0.6082	0	1.09889e-07	1.095e-08	0.0104047
671	18.3795	7	1.69266e-05	1.80686e-06	1.73407e-07	2.48709e-08	0	0	0.333447	0.142881	0	1.1681e-07	0.523671	0	0	0.929289	0.0697834	0	7.3375e-08	7.93485e-09	0.000927674
672	19.4337	7	0.136365	0.0638072	0.00598852	0.000870057	0	0	0.271317	0	0.00154428	0	0.727139	0	0	0.988676	0	0.00247333	0	0	0.00885057
673	18.3347	7	1.35969e-05	1.50024e-06	1.43781e-07	2.07531e-08	0	0	0.336731	0.0105869	0	1.04614e-07	0.652682	0	0	0.976844	0.00512641	0	6.63542e-08	8.17816e-09	0.0180291
674	19.0291	7	1.60074e-05	8.30108e-05	0.00624611	0.000916408	0	0	0.244327	0	0.0017773	0	0.753895	0	0	0.98297	0	0.00309347	0	0	0.0139363
675	19.1894	7	0.484852	0.0962553	0.00841292	0.00725249	0	0	0.100308	0	0.000474351	0.0213822	0.877836	0	0	0.85965	0	0.00196007	0.072775	0.00075657	0.064858
676	18.436	7	1.60776e-05	0.000298139	0.00590556	0.000851867	0	0	0.24323	0	0.00145209	0	0.755318	0	0	0.971275	0	0.00256196	0	0	0.026163
677	18.4192	7	1.12332e-05	1.8614e-05	0.00531255	0.00074419	0	0	0.203927	0	0.00130988	0	0.794763	0	0	0.717707	0	0.00212185	0	0	0.280171
678	20.229	6	7.4045e-06	1.34391e-06	1.28074e-07	1.84178e-08	0	0	0.135963	0.527889	0	6.74064e-08	0.336147	0	0	0.609047	0.383279	0	6.48449e-08	8.66056e-09	0.00767386
679	20.1773	6	9.64752e-06	9.62655e-07	1.68052e-07	2.57252e-08	0	0	0.0409219	0.606339	0	7.63945e-08	0.35274	0	0	0.240075	0.616525	0	1.00313e-07	1.11734e-08	0.143399
680	18.7195	7	0.156216	0.0352017	0.00291772	0.000385788	0	0	0.218586	0	0.000460433	0	0.780954	0	0	0.988027	0	0.00123724	0	0	0.0107358
681	19.0164	7	1.19531e-05	1.32157e-06	1.2562e-07	1.76808e-08	0	0	0.339294	0.060183	0	9.08286e-08	0.600523	0	0	0.941914	0.0269731	0	5.40192e-08	7.29459e-09	0.0311127
682	19.5408	7	2.71099e-05	2.74069e-06	2.61977e-07	4.12706e-08	0	0	0.151795	0.40112	0	1.54263e-07	0.447085	0	0	0.660951	0.339048	0	1.61856e-07	1.33767e-08	1.48381e-07
683	20.3375	6	1.05715e-05	1.07778e-06	1.01649e-07	1.39951e-08	0	0	0.344139	0.271265	0	7.69359e-08	0.384596	0	0	0.887242	0.107211	0	4.12005e-08	6.43481e-09	0.00554694
684	18.8051	7	0.00617127	0.00926273	0.0113878	0.00192184	0.097007	0	0.146578	0	0.00333709	0	0.753078	0.251558	0	0.552765	0	0.0043558	0	0	0.191321
685	19.291	7	8.39154e-06	0.000253634	0.0040355	0.00054303	0	0	0.283199	0	0.00091681	0	0.715884	0	0	0.989562	0	0.0016529	0	0	0.00878491
686	20.18	6	1.39207e-05	1.44688e-06	1.38549e-07	2.02916e-08	0	0	0.223962	0.394504	0	8.80802e-08	0.381534	0	0	0.769699	0.224023	0	6.57733e-08	8.33356e-09	0.00627742
687	18.6442	7	7.74904e-06	9.35696e-05	0.00384868	0.000512827	0	0	0.325479	0	0.000981717	0	0.673539	0	0	0.99655	0	0.00158198	0	0	0.001868
688	18.6178	7	7.00135e-06	0.000288012	0.0034692	0.000461676	0	0	0.276869	0	0.000754954	0	0.722376	0	0	0.994076	0	0.00149292	0	0	0.00443135
689	19.4833	7	7.47853e-05	7.87768e-06	7.62031e-07	1.25592e-07	0	0	0.0959476	0.38358	1.62261e-07	0	0.520472	0	0	0.508348	0.491652	4.40212e-07	0	0	0
690	18.5323	7	1.5579e-05	2.33151e-06	0.00149189	0.000965826	0	0	0.312585	0	0.000400079	0	0.687015	0	0	0.992791	0	0.000611455	0	0	0.00659799
691	19.3207	7	1.00807e-05	1.07786e-06	1.02057e-07	1.43274e-08	0	0	0.26059	0.28016	0	7.04349e-08	0.45925	0	0	0.844467	0.139207	0	4.74169e-08	7.40123e-09	0.0163267
692	20.517	6	0.273344	0.078435	0.0228522	0.0155217	0	0	0.184883	0	0	0.245038	0.570079	0	0	0.629872	0	0	0.320388	0.00276978	0.0469697
693	19.2863	7	1.94696e-05	2.12232e-06	2.08482e-07	3.20691e-08	0	0	0.253925	0.086024	0	1.42253e-07	0.660051	0	0	0.895174	0.0555854	0	1.16328e-07	1.11751e-08	0.0492409
694	19.4357	7	1.65117e-05	1.27043e-05	0.00632052	0.000926908	0	0	0.268312	0	0.00196693	0	0.729721	0	0	0.76635	0	0.00241638	0	0	0.231233
695	19.9913	7	9.1852e-06	0.000288813	0.00424443	0.000564945	0	0	0.317776	0	0.000984558	0	0.681239	0	0	0.995656	0	0.00155582	0	0	0.00278786
696	18.6519	7	1.05518e-05	0.000160682	0.00484773	0.000667049	0	0	0.276036	0	0.00117844	0	0.722786	0	0	0.982145	0	0.00200353	0	0	0.0158517
697	19.7651	7	0.482944	0.0594774	0.00575317	0.000896252	0	0	0.16209	0	0.000873247	0	0.837037	0	0	0.979605	0	0.00238286	0	0	0.0180122
698	19.7956	7	1.45386e-05	0.000224672	0.00569154	0.0013987	0	0	0.321405	0	0.00145068	0	0.677144	0	0	0.971994	0	0.00196099	0	0	0.0260447
699	18.885	7	2.29777e-05	3.06793e-05	0.00803073	0.00117743	0	0	0.280761	0	0.00242721	0	0.716812	0	0	0.98787	0	0.00334886	0	0	0.00878108
700	19.451	7	9.00861e-06	9.71082e-05	0.00438579	0.000594973	0	0	0.304666	0	0.00111844	0	0.694216	0	0	0.979157	0	0.00179035	0	0	0.0190525
701	18.7894	7	0.322802	0.0496108	0.00441828	0.000626019	0	0	0.195445	0	0.0007152	0	0.803839	0	0	0.982395	0	0.00179045	0	0	0.0158141
702	20.1133	6	8.50267e-06	7.56868e-05	0.00414423	0.000575073	0	0	0.309575	0	0.00114226	0	0.689283	0	0	0.989873	0	0.00186748	0	0	0.00825977
703	19.4724	7	0.00264594	0.00033622	3.3491e-05	5.7811e-06	0	0	0.0345221	0.349644	7.18511e-06	0	0.615826	0	0	0.220373	0.779607	1.93927e-05	0	0	0
704	20.5131	6	0.392138	0.0854495	0.0172806	0.0118162	0	0	0.138512	0	0	0.149028	0.71246	0	0	0.690345	0	0	0.292426	0.00251792	0.014711
705	19.5737	7	7.69709e-06	0.000215793	0.00379297	0.000503767	0	0	0.300487	0	0.000872995	0	0.69864	0	0	0.991021	0	0.00152455	0	0	0.00745463
706	19.8006	7	1.06279e-05	0.00115544	0.00400176	0.0065672	0	0	0.274458	0	0.000164439	0.0215457	0.703832	0	0	0.959633	0	0.000369878	0.0251153	0.000604226	0.014278
707	19.6724	7	8.03749e-06	0.000126073	0.00399342	0.000536836	0	0	0.30479	0	0.000984381	0	0.694225	0	0	0.985141	0	0.00164899	0	0	0.0132105
708	18.8004	7	5.81232e-06	0.000314776	0.00300021	0.000406555	0	0	0.234831	0	0.000624865	0	0.764544	0	0	0.9922	0	0.00155368	0	0	0.00624674
709	19.8339	7	0.325767	0.0928361	0.00870851	0.00744491	0	0	0.128866	0	0.00056527	0.0320973	0.838471	0	0	0.816957	0	0.0016994	0.0818337	0.000798994	0.0987106
710	19.8345	7	1.19125e-05	0.000541056	0.0049013	0.000625436	0	0	0.291475	0	0.00109775	0	0.707427	0	0	0.990772	0	0.00177356	0	0	0.00745408
711	18.8584	7	0.687698	0.53651	0.505819	0.480322	0	0	0.012705	0	0.0402911	0.2083	0.738704	0	0	0.113346	0	0.156775	0.699632	0.00603473	0.0242124
712	19.9467	7	1.96675e-05	1.99538e-06	1.94741e-07	2.95383e-08	0	0	0.322716	0.0844142	0	1.44764e-07	0.592869	0	0	0.952696	0.0448986	0	9.80426e-08	9.85258e-09	0.00240527
713	19.0111	7	0.0321431	0.0322326	0.00909846	0.0013777	0	0	0.238563	0	0.0022811	0	0.759156	0	0	0.986481	0	0.00354028	0	0	0.00997891
714	19.2745	7	0.00953548	0.0155396	0.00315698	0.000414838	0	0	0.240477	0	0.000542125	0	0.758981	0	0	0.992489	0	0.00128348	0	0	0.00622794
715	19.6531	7	8.8914e-06	0.000144452	0.00427448	0.000579713	0	0	0.302601	0	0.00105869	0	0.696341	0	0	0.989844	0	0.001744	0	0	0.00841185
716	20.1436	6	1.20509e-05	1.25162e-06	1.19047e-07	1.69192e-08	0	0	0.400109	0.0482108	0	9.79027e-08	0.55168	0	0	0.97863	0.0187735	0	5.08717e-08	7.14029e-09	0.00259646
717	18.9478	7	1.96065e-05	2.66801e-05	0.00710683	0.00101458	0	0	0.341109	0	0.00222119	0	0.65667	0	0	0.988382	0	0.00263873	0	0	0.00897972
718	20.0555	6	1.10446e-05	4.17277e-06	0.00277956	0.000697242	0	0	0.441626	0	0.000903813	0	0.55747	0	0	0.994132	0	0.00101715	0	0	0.0048513
719	19.854	7	7.36592e-06	7.48839e-07	7.07472e-08	1.0006e-08	0	0	0.353765	0.0788925	0	6.85917e-08	0.567343	0	0	0.963369	0.0302295	0	3.69246e-08	7.4421e-09	0.00640108
720	20.8237	6	1.30473e-05	1.3058e-06	1.24301e-07	1.78219e-08	0	0	0.30709	0.329925	0	8.96326e-08	0.362985	0	0	0.848761	0.146711	0	5.29634e-08	7.22046e-09	0.00452723
721	20.4395	6	9.26871e-06	9.31448e-07	8.81235e-08	1.24358e-08	0	0	0.40372	0.0744552	0	8.1601e-08	0.521825	0	0	0.97046	0.0264864	0	3.99128e-08	6.90584e-09	0.00305318
722	19.0697	7	2.09438e-05	1.25675e-05	0.00703766	0.00103344	0	0	0.377636	0	0.00237056	0	0.619993	0	0	0.987063	0	0.002531	0	0	0.0104057
723	20.2455	6	8.49703e-06	1.99575e-06	0.00135194	0.000593763	0	0	0.416964	0	0.000413017	0	0.582623	0	0	0.993533	0	0.000559765	0	0	0.0059068
724	19.3548	7	9.55262e-06	1.07267e-05	0.00466085	0.000637414	0	0	0.386031	0	0.00152066	0	0.612449	0	0	0.997051	0	0.00190737	0	0	0.00104206
725	19.0755	7	6.26598e-06	0.000273522	0.00319364	0.000424257	0	0	0.274839	0	0.000691939	0	0.724469	0	0	0.994168	0	0.00142987	0	0	0.00440256
726	19.5046	7	0.125046	0.0955359	0.0170062	0.0137612	0	0	0.109018	0	0	0.130971	0.76001	0	0	0.667849	0	0	0.305918	0.00297799	0.0232549
727	20.2182	6	1.08685e-05	1.09606e-06	1.04327e-07	1.50661e-08	0	0	0.333659	0.175018	0	8.54763e-08	0.491323	0	0	0.923601	0.0745979	0	4.92754e-08	7.59867e-09	0.00180102
728	19.3328	7	1.11145e-05	3.52917e-06	0.00230864	0.000754044	0	0	0.344868	0	0.000676287	0	0.654456	0	0	0.995279	0	0.00097741	0	0	0.00374311
729	20.1956	6	9.7154e-06	9.98639e-07	9.42747e-08	1.30768e-08	0	0	0.402985	0.0799212	0	8.1426e-08	0.517094	0	0	0.965803	0.0288241	0	4.00978e-08	6.60605e-09	0.00537282
730	19.2288	7	0.0482157	0.0502752	0.00610946	0.000847263	0	0	0.0951952	0	0.00101151	0	0.903793	0	0	0.561674	0	0.00261198	0	0	0.435714
731	19.2639	7	1.48887e-05	3.2904e-05	0.00586834	0.000825131	0	0	0.36755	0	0.00185359	0	0.630596	0	0	0.979334	0	0.00218303	0	0	0.0184833
732	20.2645	6	1.161e-05	1.15795e-06	1.09619e-07	1.59334e-08	0	0	0.3234	0.223376	0	8.80106e-08	0.453224	0	0	0.902003	0.0970833	0	5.1485e-08	7.67546e-09	0.000913228
733	20.0909	6	1.29308e-05	1.32076e-06	1.3655e-06	0.000282043	0	0	0.438675	0	3.23933e-07	0	0.561325	0	0	0.997464	0	5.11909e-07	0	0	0.0025352
734	20.0327	6	8.84751e-06	0.000215911	0.00414046	0.000567268	0	0	0.295865	0	0.00100627	0	0.703129	0	0	0.991694	0	0.00172334	0	0	0.00658282
735	19.548	7	2.26898e-05	2.26984e-06	2.19247e-07	3.32854e-08	0	0	0.333286	0.0725699	0	1.61447e-07	0.594144	0	0	0.955486	0.0386569	0	1.08327e-07	1.00391e-08	0.00585666
736	20.4311	6	0.123557	0.0806157	0.00718438	0.00109975	0	0	0.179389	0	0.00160888	0	0.819002	0	0	0.974624	0	0.00358902	0	0	0.0217867
737	20.6363	6	0.103817	0.0354188	0.00311735	0.000400071	0	0	0.333407	0	0.000681672	0	0.665911	0	0	0.991982	0	0.00116789	0	0	0.00685056
738	19.7822	7	0.0099438	0.0136786	0.00989851	0.00163041	0	0	0.0909528	0	0.002902	0	0.906145	0	0	0.357182	0	0.00417398	0	0	0.638644
739	19.2962	7	1.05218e-05	2.26175e-06	0.00150149	0.000704524	0	0	0.379331	0	0.000428399	0	0.62024	0	0	0.99442	0	0.000595593	0	0	0.00498447
740	19.235	7	1.38477e-05	5.63859e-05	0.00602424	0.000849845	0	0	0.295446	0	0.00168841	0	0.702866	0	0	0.98922	0	0.00247348	0	0	0.00830699
741	20.418	6	0.0247104	0.0271249	0.00389112	0.000511513	0	0	0.425427	0	0.00116522	0	0.573408	0	0	0.991737	0	0.00142111	0	0	0.00684193
742	20.1768	6	5.10364e-06	5.28071e-07	0.000123708	0.000300662	0	0	0.663946	0	2.87681e-05	0	0.336025	0	0	0.997999	0	3.4454e-05	0	0	0.00196631
743	19.7062	7	9.57013e-06	1.04732e-06	9.9276e-08	1.39885e-08	0	0	0.321898	0.0982736	0	7.71108e-08	0.579828	0	0	0.952325	0.0442731	0	4.72011e-08	7.51411e-09	0.00340208
744	20.7142	6	9.82319e-06	1.00796e-06	9.60249e-08	1.39948e-08	0	0	0.327788	0.119941	0	8.27081e-08	0.552271	0	0	0.934416	0.0515807	0	4.85144e-08	7.93593e-09	0.0140033
745	20.8855	6	0.0868243	0.0419142	0.00384985	0.000540277	0	0	0.30762	0	0.0010527	0	0.691328	0	0	0.9942	0	0.00179768	0	0	0.00400261
746	20.6053	6	1.31119e-05	1.30717e-06	1.23827e-07	1.78301e-08	0	0	0.442879	0.0213501	0	1.09458e-07	0.535771	0	0	0.990584	0.0076743	0	5.23044e-08	7.1531e-09	0.00174213
747	20.6532	6	7.1172e-06	7.72966e-07	7.37247e-08	1.0889e-08	0	0	0.185672	0.198941	0	5.8687e-08	0.615387	0	0	0.86403	0.131262	0	5.42212e-08	1.06748e-08	0.00470753
748	20.5678	6	1.31495e-05	4.84024e-06	0.00317711	0.000750304	0	0	0.515358	0	0.00108903	0	0.483553	0	0	0.997466	0	0.00100969	0	0	0.00152412
749	19.9109	7	1.74718e-05	1.92032e-06	1.91257e-07	3.05667e-08	0	0	0.202187	0.075462	0	1.37984e-07	0.722351	0	0	0.929207	0.0620413	0	1.44814e-07	1.483e-08	0.00875133
750	20.4814	6	0.0449735	0.0530429	0.00525501	0.000739651	0	0	0.394999	0	0.00169386	0	0.603307	0	0	0.995333	0	0.00197931	0	0	0.00268819
751	19.4757	7	0.23341	0.0555632	0.00527665	0.000753955	0	0	0.271989	0	0.00114375	0	0.726867	0	0	0.992569	0	0.00193852	0	0	0.00549221
752	21.0976	6	7.92474e-06	0.00125015	0.00565886	0.00754829	0	0	0.25884	0	0	0.0461662	0.694994	0	0	0.940355	0	0	0.0537918	0.00131669	0.0045366
753	19.7965	7	0.225531	0.047219	0.00444042	0.000623504	0	0	0.275981	0	0.000983624	0	0.723035	0	0	0.991858	0	0.00175951	0	0	0.0063825
754	20.745	6	1.07833e-05	1.14295e-06	1.09764e-07	1.64334e-08	0	0	0.297404	0.0801493	0	9.13898e-08	0.622446	0	0	0.95028	0.0398701	0	6.12118e-08	9.14973e-09	0.00984963
755	20.7239	6	0.0155498	0.0177758	0.00389466	0.000521602	0	0	0.398766	0	0.00116039	0	0.600074	0	0	0.992461	0	0.00151249	0	0	0.00602688
756	21.116	6	1.32507e-06	1.33319e-07	1.23269e-08	1.53642e-09	0.195305	0	0.337959	0.362101	0	2.68006e-08	0.104635	0.0203709	0	0.868441	0.111188	0	1.0641e-08	4.24794e-09	3.90684e-08
757	21.2163	6	0.612588	0.105653	0.0334935	0.0213746	0	0	0.0022663	0	0	0.248599	0.749134	0	0	0.0200489	0	0	0.920843	0.00497772	0.0541308
758	19.8703	7	0.116608	0.0505465	0.00361283	0.00559585	0	0	0.251573	0	0.000434745	0.00146565	0.746526	0	0	0.986826	0	0.00114255	0.00188115	4.96227e-05	0.0101007
759	20.104	6	1.64714e-05	1.67216e-06	1.62447e-07	2.57376e-08	0	0	0.126149	0.0178711	0	1.02665e-07	0.855979	0	0	0.446121	0.0108401	0	8.07334e-08	9.24729e-09	0.543039
760	20.5589	6	0.0567924	0.0458273	0.00322125	0.00543938	0	0	0.274129	0	0.000447771	0.00027618	0.725147	0	0	0.992019	0	0.00113636	0.00032067	9.33409e-06	0.00651414
761	20.3177	6	7.68581e-06	2.90945e-05	0.00397335	0.00053201	0	0	0.365398	0	0.00115783	0	0.633444	0	0	0.988016	0	0.00162562	0	0	0.010358
762	19.6287	7	6.64732e-06	1.19911e-05	0.00357891	0.000475323	0	0	0.390046	0	0.00111335	0	0.608841	0	0	0.989895	0	0.00153489	0	0	0.00857025
763	20.0269	6	1.16726e-05	2.49185e-05	0.00671234	0.00463085	0	0	0.238739	0.07746	0	0.0760287	0.607772	0	0	0.807463	0.042029	0	0.0895449	0.00057324	0.0603903
764	20.2515	6	1.34753e-05	3.08727e-06	3.02042e-07	4.66855e-08	0	0	0.0539062	0.728583	0	1.29449e-07	0.217511	0	0	0.265627	0.723695	0	1.57702e-07	1.18139e-08	0.0106778
765	21.3562	6	1.30437e-06	1.32175e-07	1.22333e-08	1.51045e-09	0.154362	0	0.354263	0.358092	0	2.71242e-08	0.133283	0.0142459	0	0.879807	0.105947	0	1.04213e-08	4.20836e-09	3.83811e-08
766	19.5545	7	2.06801e-05	8.88811e-06	0.0051705	0.00104026	0	0	0.365632	0	0.0017299	0	0.632638	0	0	0.990349	0	0.00198145	0	0	0.00766935
767	20.9807	6	1.09374e-05	1.09633e-06	8.08394e-06	0.000707328	0	0	0.470261	0	1.9659e-06	0	0.529737	0	0	0.997128	0	2.93918e-06	0	0	0.00286929
768	20.9571	6	6.50678e-06	6.46553e-07	6.01262e-08	7.75653e-09	0	0	0.475848	0.147103	0	6.29264e-08	0.377049	0	0	0.959019	0.0403982	0	2.46212e-08	5.4953e-09	0.000582917
769	21.0275	6	1.48521e-06	1.48952e-07	1.38628e-08	1.82531e-09	0.178482	0	0.264736	0.439418	0	2.64561e-08	0.117364	0.0229067	0	0.81285	0.164243	0	1.26489e-08	4.68267e-09	4.40648e-08
770	20.3605	6	1.58223e-05	0.000190034	0.00544536	0.00386673	0	0	0.377835	0	0.00138645	0	0.620779	0	0	0.996301	0	0.0017919	0	0	0.00190706
771	19.9826	7	1.27404e-05	3.10911e-05	0.00565592	0.000792287	0	0	0.33962	0	0.0017192	0	0.658661	0	0	0.99017	0	0.00224896	0	0	0.0075814
772	19.6553	7	7.07271e-06	0.000115317	0.00356705	0.000474197	0	0	0.331079	0	0.000900198	0	0.668021	0	0	0.99647	0	0.00147391	0	0	0.0020561
773	19.9748	7	1.28265e-05	3.22744e-05	0.00567613	0.000795189	0	0	0.339	0	0.00172028	0	0.65928	0	0	0.990146	0	0.00225109	0	0	0.00760254
774	20.8958	6	0.508818	0.0594049	0.0165405	0.0127383	0	0	0.113881	0	0	0.110986	0.775133	0	0	0.723358	0	0	0.25169	0.00312098	0.0218309
775	20.7069	6	8.24498e-06	8.35088e-07	7.86793e-08	1.09152e-08	0	0	0.34511	0.211388	0	6.83295e-08	0.443502	0	0	0.904401	0.079898	0	3.5899e-08	6.70786e-09	0.0157014
776	21.0549	6	1.00865e-05	1.00599e-06	9.45144e-08	1.3324e-08	0	0	0.470159	0.0217413	0	9.21449e-08	0.508099	0	0	0.99232	0.00690511	0	3.99598e-08	6.58374e-09	0.000775125
777	20.0164	6	8.19068e-06	8.48407e-07	7.99885e-08	1.1102e-08	0	0	0.398347	0.0152962	0	7.43605e-08	0.586356	0	0	0.984962	0.00547558	0	3.6942e-08	6.82421e-09	0.00956251
778	20.0759	6	0.0208217	0.0213362	0.00953915	0.00538616	0	0	0.331157	0	0.0023391	0.00953681	0.656967	0	0	0.980482	0	0.00313435	0.0117795	9.52219e-05	0.00450882
779	21.5406	6	0.262541	0.0694349	0.0239033	0.0150719	0	0	0.171659	0	0	0.262996	0.565345	0	0	0.596529	0	0	0.339482	0.00326558	0.0607227
780	20.3573	6	9.95011e-05	0.00414386	0.00829268	0.00914422	0	0	0.182255	0	0	0.0695818	0.748163	0	0	0.864287	0	0	0.11939	0.00175327	0.0145703
781	21.2252	6	0.0327428	0.0346698	0.00466372	0.000664085	0	0	0.337051	0	0.00144869	0	0.661501	0	0	0.993362	0	0.00207942	0	0	0.00455864
782	19.832	7	0.173056	0.0602685	0.00573611	0.000826914	0	0	0.296275	0	0.00139188	0	0.702333	0	0	0.99327	0	0.00209513	0	0	0.00463475
783	19.9654	7	4.60675e-05	4.82652e-06	5.06449e-07	7.94278e-08	0	0	0.323793	0.033546	0	3.63651e-07	0.642661	0	0	0.971002	0.0229798	0	2.95151e-07	1.59008e-08	0.00601755
784	20.1832	6	0.338798	0.069778	0.0126741	0.00928056	0	0	0.222501	0	0	0.110127	0.667373	0	0	0.833582	0	0	0.153173	0.00180238	0.0114424
785	20.5914	6	8.50832e-06	1.46199e-05	0.00432077	0.000586939	0	0	0.387286	0	0.00137874	0	0.611335	0	0	0.992343	0	0.00177109	0	0	0.00588566
786	20.9011	6	3.53096e-05	3.54546e-06	1.77856e-05	0.00134995	0	0	0.34642	0	4.72303e-06	0	0.653575	0	0	0.998503	0	7.20277e-06	0	0	0.00148943
787	20.9132	6	7.06402e-06	5.24067e-06	0.00378268	0.000510028	0	0	0.425743	0	0.00127451	0	0.572983	0	0	0.994084	0	0.0015722	0	0	0.00434404
788	21.4014	6	0.297624	0.0342221	0.00308568	0.000422473	0	0	0.240811	0	0.000556351	0	0.758633	0	0	0.99126	0	0.00133121	0	0	0.00740858
789	19.9635	7	0.0276443	0.0287734	0.00473279	0.000645426	0	0	0.305139	0	0.00109029	0	0.693771	0	0	0.976149	0	0.00168193	0	0	0.0221689
790	20.8796	6	0.352702	0.101432	0.0220453	0.01644	0	0	0.0809342	0	0	0.202538	0.716527	0	0	0.472712	0	0	0.489802	0.00316707	0.0343195
791	20.1223	6	2.64738e-05	3.03328e-06	2.98673e-07	4.69838e-08	0	0	0.0576627	0.603477	0	1.37032e-07	0.33886	0	0	0.294951	0.62001	0	1.72858e-07	1.3073e-08	0.0850389
792	19.9173	7	8.5601e-06	0.000110889	0.00421001	0.00057002	0	0	0.307372	0	0.00106559	0	0.691562	0	0	0.985138	0	0.00173092	0	0	0.0131313
793	20.9588	6	0.00749842	0.0123944	0.00363138	0.00647556	0	0	0.25627	0	0.000127535	0.019417	0.724185	0	0	0.925013	0	0.000308304	0.0229361	0.000604526	0.0511381
794	21.7523	6	7.625e-06	7.60063e-07	7.14022e-08	1.01086e-08	0	0	0.399159	0.145798	0	7.36058e-08	0.455043	0	0	0.949911	0.0489203	0	3.46669e-08	6.94341e-09	0.00116892
795	21.4198	6	8.15203e-06	8.26348e-07	2.78326e-05	0.000591591	0	0	0.433297	0	6.86449e-06	0	0.566696	0	0	0.997764	0	1.16584e-05	0	0	0.00222472
796	21.206	6	0.0689791	0.0465359	0.00442381	0.000625623	0	0	0.393675	0	0.00132074	0	0.605004	0	0	0.993243	0	0.00166964	0	0	0.00508778
797	20.1794	6	1.17203e-05	2.17958e-05	0.00537611	0.000756404	0	0	0.34113	0	0.00169642	0	0.657173	0	0	0.990639	0	0.00225804	0	0	0.00710323
798	21.0759	6	6.67004e-06	1.3774e-05	0.00357871	0.000473126	0	0	0.421064	0	0.00113974	0	0.577796	0	0	0.993306	0	0.00145997	0	0	0.00523397
799	21.7961	6	0.33566	0.041017	0.00807514	0.00547537	0	0	0.0945333	0	0	0.0443395	0.861127	0	0	0.843398	0	0	0.130891	0.002634	0.0230773
800	22.0775	6	6.31204e-06	6.27997e-07	5.85759e-08	7.89847e-09	0	0	0.468604	0.118699	0	6.67818e-08	0.412697	0	0	0.965969	0.0331114	0	2.66234e-08	6.07716e-09	0.000919231
801	21.4549	6	0.0287935	0.0302391	0.00846019	0.00542137	0	0	0.288246	0	0.000637315	0.0813085	0.629808	0	0	0.88887	0	0.000946933	0.0996069	0.00103299	0.00954352
802	20.2866	6	1.04314e-05	1.0867e-06	1.03967e-07	1.53473e-08	0	0	0.330501	0.0489901	0	8.97189e-08	0.620509	0	0	0.974894	0.0222129	0	5.50587e-08	8.53335e-09	0.00289319
803	21.0672	6	0.139559	0.0660602	0.0062868	0.0037574	0	0	0.304697	0	0.000588182	0.0344823	0.660233	0	0	0.952261	0	0.00100033	0.0393728	0.000611362	0.0067545
804	19.9832	7	8.31337e-06	0.00133275	0.00373472	0.00158035	0	0	0.233854	0	0.000682258	0	0.765464	0	0	0.987803	0	0.00153854	0	0	0.0106586
805	21.2436	6	1.12519e-05	1.13493e-06	1.09131e-07	1.64941e-08	0	0	0.32941	0.0461823	0	9.83273e-08	0.624407	0	0	0.958801	0.0208883	0	5.99272e-08	9.00432e-09	0.0203109
806	20.2157	6	1.11842e-05	1.23107e-06	1.18532e-07	1.78421e-08	0	0	0.222663	0.207327	0	8.5635e-08	0.57001	0	0	0.866309	0.127973	0	7.0632e-08	1.00119e-08	0.00571794
807	20.3355	6	2.24371e-05	2.23936e-06	2.18099e-07	3.39065e-08	0	0	0.065309	0.712523	0	1.0381e-07	0.222168	0	0	0.329583	0.666446	0	1.22409e-07	1.14196e-08	0.00397082
808	21.1012	6	2.63734e-05	0.000658128	0.0106099	0.00713001	0	0	0.265811	0.0745438	0	0.142535	0.51711	0	0	0.790628	0.0426933	0	0.162828	0.000683404	0.0031673
809	20.788	6	1.25461e-05	0.000417951	0.00465917	0.0057535	0	0	0.333631	0	0.000937296	0.00198398	0.663448	0	0	0.989884	0	0.00168898	0.00201977	4.22916e-05	0.00636462
810	20.1479	6	1.10788e-05	2.46885e-06	2.40735e-07	3.71407e-08	0	0	0.0752731	0.60067	0	1.12274e-07	0.324056	0	0	0.36694	0.556987	0	1.30094e-07	1.13389e-08	0.0760733
811	21.8063	6	8.10146e-06	8.09316e-07	7.66029e-08	1.09325e-08	0	0	0.444094	0.00402865	0	8.22705e-08	0.551878	0	0	0.99702	0.00129521	0	3.68783e-08	7.04221e-09	0.00168476
812	21.6587	6	8.0756e-06	8.07872e-07	7.63889e-08	1.08381e-08	0	0	0.446427	0.00568585	0	8.13036e-08	0.547887	0	0	0.995991	0.00181577	0	3.62093e-08	6.92303e-09	0.00219337
813	21.507	6	9.24487e-06	9.55555e-07	9.10285e-08	2.23627e-07	0	0	0.383893	0.00190433	0	8.75756e-08	0.614203	0	0	0.997607	0.000737002	0	4.6479e-08	7.89333e-09	0.0016563
814	20.4312	6	0.292772	0.0324568	0.00308011	0.000435745	0	0	0.166066	0	0.000340903	0	0.833594	0	0	0.987511	0	0.0011915	0	0	0.0112979
815	20.839	6	0.423285	0.0688184	0.00803675	0.00907305	0	0	0.145386	0	0	0.0552571	0.799356	0	0	0.851158	0	0	0.119045	0.00166782	0.0281288
816	20.0694	6	8.33408e-06	0.00178579	0.00362676	0.00246187	0	0	0.223736	0	0.000632623	0	0.775632	0	0	0.988207	0	0.00151125	0	0	0.010282
817	22.2557	6	6.41663e-06	6.56142e-07	6.17778e-08	8.62938e-09	0	0	0.25045	0.402924	0	5.3398e-08	0.346626	0	0	0.813716	0.17894	0	3.37403e-08	7.45473e-09	0.00734391
818	21.2307	6	4.5306e-06	4.67504e-07	4.3917e-08	4.8935e-07	0	0	0.276097	0.100343	0	4.83463e-08	0.62356	0	0	0.954874	0.0443173	0	3.13208e-08	8.71435e-09	0.000809053
819	20.3152	6	1.15119e-05	1.47365e-06	1.41583e-07	2.09706e-08	0	0	0.120871	0.470715	0	7.4967e-08	0.408413	0	0	0.600806	0.388566	0	8.12185e-08	1.01495e-08	0.0106278
820	21.7917	6	8.0576e-06	1.46715e-06	0.000988965	0.00057071	0	0	0.460903	0	0.000315476	0	0.538781	0	0	0.998039	0	0.000406716	0	0	0.00155409
821	21.7801	6	6.76006e-06	6.72636e-07	6.29284e-08	8.62252e-09	0	0	0.407668	0.198088	0	6.56304e-08	0.394244	0	0	0.935708	0.0624324	0	2.93723e-08	6.39437e-09	0.00185942
822	20.1471	6	0.125179	0.0479499	0.00408639	0.000578054	0	0	0.21702	0	0.000775292	0	0.782205	0	0	0.986822	0	0.001816	0	0	0.0113623
823	20.3486	6	4.53571e-06	0.00039049	0.00241884	0.00032311	0	0	0.245597	0	0.000482706	0	0.75392	0	0	0.993813	0	0.0012653	0	0	0.00492157
824	21.4712	6	2.13343e-05	2.13055e-06	2.06549e-07	3.16461e-08	0	0	0.312551	0.179609	0	1.53627e-07	0.50784	0	0	0.902818	0.0948728	0	1.02785e-07	9.933e-09	0.00230944
825	21.4977	6	0.381561	0.0441222	0.00485196	0.00525974	0	0	0.22436	0	0	0.0319008	0.743739	0	0	0.944977	0	0	0.0449137	0.0010159	0.00909334
826	22.097	6	9.56253e-06	9.52116e-07	9.13849e-08	1.39528e-08	0	0	0.277851	0.170816	0	8.46177e-08	0.551333	0	0	0.892585	0.0816464	0	5.54843e-08	9.44855e-09	0.0257686
827	21.5538	6	1.01532e-05	1.0154e-06	9.54971e-08	5.26938e-06	0	0	0.454855	0.000167293	0	9.61038e-08	0.544977	0	0	0.999024	5.53771e-05	0	4.34092e-08	7.12028e-09	0.000920461
828	21.5517	6	1.25994e-06	1.3383e-07	1.26277e-08	1.61493e-09	0.120655	0	0.310384	0.401809	0	2.74952e-08	0.167153	0.00657291	0	0.860525	0.131325	0	1.19637e-08	5.00607e-09	0.00157683
829	21.9178	6	8.44495e-06	9.70414e-07	1.06834e-07	1.51349e-08	0.0152208	0	0.187645	0.769678	0	5.63859e-08	0.0274568	0.000118832	0	0.571011	0.427395	0	3.53659e-08	3.71631e-09	0.00147577
830	22.0751	6	0.111303	0.0301754	0.00283169	0.000376334	0	0	0.388064	0	0.000774107	0	0.611162	0	0	0.995309	0	0.00120481	0	0	0.00348629
831	20.5241	6	1.69051e-05	1.79292e-06	0.000846235	0.00093006	0	0	0.413265	0	0.000257813	0	0.586477	0	0	0.992877	0	0.000316791	0	0	0.0068064
832	20.2648	6	2.54278e-05	2.90346e-06	2.85457e-07	4.47982e-08	0	0	0.0631709	0.595587	0	1.32616e-07	0.341242	0	0	0.318756	0.596784	0	1.63736e-07	1.27569e-08	0.0844593
833	21.4997	6	0.00198998	0.00388831	0.00438845	0.000590581	0	0	0.489349	0	0.00158759	0	0.509063	0	0	0.982719	0	0.00158623	0	0	0.0156943
834	20.9741	6	1.40016e-05	1.43772e-06	1.40197e-07	2.20208e-08	0	0	0.188302	0.261361	0	1.02035e-07	0.550337	0	0	0.804204	0.184414	0	9.46791e-08	1.20003e-08	0.011382
835	20.3134	6	1.3582e-05	1.35475e-06	3.15252e-05	0.000814559	0	0	0.446496	0	8.0766e-06	0	0.553496	0	0	0.999151	0	1.15253e-05	0	0	0.000837616
836	20.544	6	0.205292	0.0315516	0.00261591	0.000340446	0	0	0.224849	0	0.000389942	0	0.774761	0	0	0.990301	0	0.00107106	0	0	0.00862769
837	21.7086	6	0.186709	0.0438765	0.0041919	0.000609508	0	0	0.298193	0	0.00100529	0	0.700802	0	0	0.991692	0	0.00171815	0	0	0.00658968
838	21.8602	6	1.03927e-05	1.03496e-06	9.84451e-08	1.44667e-08	0	0	0.41084	0.0356162	0	9.64059e-08	0.553544	0	0	0.985394	0.0129601	0	4.77376e-08	7.68179e-09	0.00164562
839	21.5987	6	0.0107539	0.0228356	0.0044532	0.000615381	0	0	0.462421	0	0.00158472	0	0.535994	0	0	0.995735	0	0.001698	0	0	0.0025671
840	20.5519	6	0.150606	0.0336509	0.00293524	0.000385418	0	0	0.280771	0	0.000574683	0	0.718654	0	0	0.993171	0	0.0012046	0	0	0.00562436
841	21.8447	6	8.91717e-06	2.81515e-06	0.000566947	0.000541457	0	0	0.498513	0	0.000174177	0	0.501313	0	0	0.998357	0	0.000220688	0	0	0.00142261
842	21.7532	6	1.10255e-05	1.0962e-06	8.6272e-07	0.000176181	0	0	0.472407	0	2.23754e-07	0	0.527593	0	0	0.998354	0	3.50444e-07	0	0	0.00164586
843	20.9967	6	4.80495e-06	4.89301e-07	4.59798e-08	6.40386e-09	0	0	0.362181	0.0437984	0	5.64122e-08	0.594021	0	0	0.979724	0.0152603	0	2.872e-08	7.75074e-09	0.00501614
844	21.5109	6	4.36676e-06	1.76044e-05	0.00252953	0.000314456	0	0	0.440884	0	0.000737433	0	0.558379	0	0	0.994995	0	0.00105054	0	0	0.00395494
845	21.4157	6	0.000359882	0.00124173	0.00414314	0.00680408	0	0	0.286621	0	0	0.0309548	0.682424	0	0	0.959403	0	0	0.0330018	0.000909797	0.00668518
846	20.6935	6	1.11373e-05	0.000117597	0.00498853	0.00275438	0	0	0.313679	0	0.0013499	0	0.684971	0	0	0.987962	0	0.00200903	0	0	0.0100291
847	20.3281	6	1.17328e-05	1.41392e-05	0.00550228	0.00184478	0	0	0.351502	0	0.00176164	0	0.646737	0	0	0.990169	0	0.00225179	0	0	0.00757898
848	21.738	6	1.18517e-05	1.17955e-06	1.13208e-07	1.69495e-08	0	0	0.369137	0.0647819	0	1.03693e-07	0.566081	0	0	0.971731	0.0267534	0	5.74789e-08	8.40816e-09	0.00151555
849	21.9661	6	5.78911e-06	0.000104008	0.00310026	0.00168522	0	0	0.325921	0	0.000793043	0	0.673286	0	0	0.99376	0	0.00140055	0	0	0.00483951
850	22.4016	6	0.00384161	0.0127449	0.0033211	0.000415841	0	0	0.588886	0	0.00118577	0	0.409928	0	0	0.997809	0	0.00112774	0	0	0.00106362
851	21.2294	6	0.468038	0.0643168	0.0118103	0.0108702	0	0	0.133306	0	0	0.0883261	0.778368	0	0	0.785617	0	0	0.189074	0.00245809	0.0228516
852	20.9237	6	9.97277e-06	0.000414703	0.00392302	0.00481926	0	0	0.269117	0	0.000782825	0	0.7301	0	0	0.977973	0	0.00174035	0	0	0.020287
853	20.8179	6	7.31297e-06	7.32837e-07	6.86789e-08	9.27325e-09	0	0	0.483877	0.00556134	0	7.30809e-08	0.510562	0	0	0.996489	0.00160369	0	2.96687e-08	6.07223e-09	0.0019072
854	21.9605	6	0.311079	0.0646562	0.0587894	0.053456	0	0	0.0875232	0	0.00335746	0.11095	0.798169	0	0	0.680858	0	0.0160843	0.277809	0.00590451	0.0193443
855	20.2177	6	0.13201	0.0912806	0.00851737	0.00126122	0	0	0.233007	0	0.00213907	0	0.764854	0	0	0.984781	0	0.00347759	0	0	0.0117415
856	20.7708	6	1.07762e-05	1.21361e-06	0.000443239	0.000729457	0	0	0.394749	0	0.000120048	0	0.605131	0	0	0.992694	0	0.000175289	0	0	0.00713071
857	20.9146	6	0.54316	0.0653553	0.0198069	0.0156268	0	0	0.0664316	0	0	0.124834	0.808735	0	0	0.574808	0	0	0.38952	0.00441191	0.0312598
858	21.6225	6	7.29714e-06	7.31168e-07	6.88779e-08	9.60954e-09	0	0	0.420344	0.0825433	0	7.2129e-08	0.497113	0	0	0.966911	0.0265716	0	3.2699e-08	6.70292e-09	0.00651737
859	20.425	6	9.77789e-06	3.1324e-06	0.00210578	0.00065271	0	0	0.421768	0	0.000677801	0	0.577554	0	0	0.98447	0	0.000835963	0	0	0.0146942
860	21.5538	6	0.0246839	0.0260406	0.00371564	0.0029422	0	0	0.356855	0	0.0008722	0	0.642272	0	0	0.994873	0	0.00129703	0	0	0.00383036
861	21.7368	6	0.118636	0.0364818	0.00328211	0.00046013	0	0	0.265591	0	0.000776425	0	0.733633	0	0	0.964831	0	0.00159858	0	0	0.0335704
862	20.7147	6	1.5916e-05	1.58375e-06	1.52107e-07	2.27695e-08	0	0	0.10831	0.696396	0	7.8804e-08	0.195294	0	0	0.477601	0.519196	0	7.65842e-08	9.11655e-09	0.00320299
863	20.8047	6	1.068e-05	1.18655e-06	0.000388697	0.000725577	0	0	0.395082	0	0.000104452	0	0.604813	0	0	0.992724	0	0.00015411	0	0	0.00712224
864	20.8685	6	1.32403e-05	1.33007e-06	1.27867e-07	1.90587e-08	0	0	0.371424	0.0300556	0	1.10727e-07	0.59852	0	0	0.979915	0.0128278	0	6.26626e-08	8.41398e-09	0.00725673
865	20.6211	6	5.28157e-06	5.3611e-07	1.94378e-06	0.000423478	0	0	0.398809	0	4.20649e-07	0	0.60119	0	0	0.997748	0	9.83187e-07	0	0	0.0022507
866	22.2322	6	5.34406e-06	5.38773e-07	0.000104685	0.000366909	0	0	0.616915	0	2.75545e-05	0	0.383058	0	0	0.998996	0	3.55182e-05	0	0	0.000968132
867	20.8764	6	0.157855	0.0386533	0.0026567	0.00608197	0	0	0.216339	0	0	0.0132439	0.770417	0	0	0.970102	0	0	0.0184513	0.000633107	0.010814
868	20.7227	6	1.06885e-05	1.07777e-06	1.02394e-07	1.46921e-08	0	0	0.295541	0.302018	0	7.85275e-08	0.402441	0	0	0.860925	0.13489	0	4.75199e-08	7.41883e-09	0.00418495
869	22.5937	6	0.302294	0.0337601	0.00937799	0.00645677	0	0	0.228446	0	0	0.0737409	0.697814	0	0	0.897253	0	0	0.0926893	0.00196132	0.00809661
870	21.7043	6	1.20566e-05	1.20062e-06	1.15215e-07	1.74207e-08	0	0	0.231716	0.36263	0	8.67035e-08	0.405654	0	0	0.801382	0.197524	0	6.32927e-08	9.15677e-09	0.00109443
871	20.582	6	9.76414e-06	6.53498e-06	0.00440179	0.000649742	0	0	0.362737	0	0.0014267	0	0.635836	0	0	0.866218	0	0.00166362	0	0	0.132118
872	22.1621	6	0.0384064	0.0365895	0.0032397	0.000420919	0	0	0.386393	0	0.00084019	0	0.612767	0	0	0.994559	0	0.00122532	0	0	0.00421572
873	20.7615	6	1.53669e-05	1.54304e-06	1.49513e-07	2.27544e-08	0	0	0.301171	0.135952	0	1.17163e-07	0.562877	0	0	0.927351	0.0704146	0	7.92544e-08	9.56676e-09	0.00223417
874	21.5532	6	0.00762899	0.00501396	0.0124922	0.00829038	0	0	0.213411	0.019663	0	0.176974	0.589951	0	0	0.684082	0.0117609	0	0.21459	0.000895749	0.0886722
875	22.0445	6	6.88444e-06	6.84732e-07	6.40747e-08	8.7585e-09	0	0	0.48061	0.0686518	0	7.23047e-08	0.450738	0	0	0.979383	0.0192861	0	2.87919e-08	6.18937e-09	0.00133054
876	20.8185	6	9.93518e-06	0.000188941	0.00448139	0.000611124	0	0	0.324479	0	0.00114992	0	0.674371	0	0	0.989212	0	0.00173124	0	0	0.00905629
877	22.0595	6	8.49369e-06	8.48292e-07	8.04175e-08	1.15527e-08	0	0	0.425397	0.0464464	0	8.35233e-08	0.528156	0	0	0.983077	0.0155383	0	3.87789e-08	7.16527e-09	0.00138479
878	22.0703	6	1.17767e-05	1.17494e-06	1.12541e-07	1.71387e-08	0	0	0.342054	0.0771237	0	1.04335e-07	0.580822	0	0	0.964639	0.0340446	0	6.18779e-08	9.10824e-09	0.00131638
879	20.8766	6	1.35651e-05	1.48304e-06	0.000788309	0.000847568	0	0	0.363185	0	0.000241741	0	0.636574	0	0	0.987523	0	0.00035345	0	0	0.0121238
880	22.5193	6	7.66085e-06	7.64329e-07	7.19267e-08	1.03406e-08	0	0	0.397436	0.140524	0	7.6364e-08	0.46204	0	0	0.951768	0.0474977	0	3.62138e-08	7.22958e-09	0.000733831
881	20.6269	6	8.28061e-06	9.9576e-07	0.000670494	0.000566404	0	0	0.47292	0	0.000197333	0	0.526883	0	0	0.997045	0	0.000254127	0	0	0.00270038
882	21.2257	6	0.231058	0.115804	0.011091	0.00724347	0	0	0.115598	0	0.000403713	0.0819279	0.80207	0	0	0.737574	0	0.0010814	0.231984	0.00132641	0.028034
883	21.9218	6	6.65797e-06	6.64711e-07	6.25465e-08	8.70205e-09	0	0	0.460732	0.0164388	0	7.23954e-08	0.522829	0	0	0.993169	0.00485717	0	3.03968e-08	6.65649e-09	0.00197346
884	20.9716	6	1.36988e-05	1.36666e-06	1.32494e-07	2.13048e-08	0	0	0.0395961	0.205557	0	7.6865e-08	0.754847	0	0	0.170142	0.143674	0	7.10811e-08	9.40176e-09	0.686184
885	20.6137	6	1.25327e-05	1.27758e-06	1.22197e-07	1.78888e-08	0	0	0.371735	0.0211421	0	1.02709e-07	0.607123	0	0	0.947406	0.00862449	0	5.57881e-08	7.71547e-09	0.0439699
886	22.2711	6	6.32903e-06	6.32079e-07	5.90803e-08	7.89658e-09	0	0	0.497995	0.0522307	0	6.83233e-08	0.449774	0	0	0.984739	0.0140054	0	2.6158e-08	5.93046e-09	0.00125512
887	21.5647	6	0.118406	0.0310519	0.0026637	0.000348008	0	0	0.281268	0	0.000516203	0	0.718216	0	0	0.991622	0	0.00112613	0	0	0.00725148
888	21.8679	6	8.13119e-06	8.19095e-07	7.76113e-08	1.11325e-08	0	0	0.409703	0.0471801	0	8.00723e-08	0.543117	0	0	0.982936	0.0162545	0	3.84183e-08	7.27412e-09	0.000809269
889	22.2829	6	6.95547e-06	7.42991e-07	0.000233044	0.00051369	0	0	0.474605	0	6.72106e-05	0	0.525328	0	0	0.998657	0	9.83028e-05	0	0	0.00124422
890	22.0132	6	8.10407e-06	8.07162e-07	7.59378e-08	1.07466e-08	0	0	0.443315	0.0717316	0	8.02862e-08	0.484954	0	0	0.976209	0.0225831	0	3.52669e-08	6.76872e-09	0.00120758
891	20.6341	6	0.14198	0.0465996	0.00432393	0.000621721	0	0	0.262422	0	0.00109159	0	0.736487	0	0	0.993481	0	0.00208065	0	0	0.00443805
892	22.7122	6	0.249013	0.0268492	0.00245818	0.000291942	0	0	0.339515	0	0.000429194	0	0.660056	0	0	0.994657	0	0.000805119	0	0	0.00453763
893	22.8356	6	0.230529	0.0258346	0.00376245	0.00235005	0	0	0.201124	0	0	0.0215323	0.777344	0	0	0.958949	0	0	0.0314715	0.00102383	0.0085553
894	21.9129	6	1.97355e-05	0.000173059	0.00273525	0.000357351	0	0	0.329631	0	0.000644157	0	0.669725	0	0	0.991632	0	0.00118495	0	0	0.0071835
895	21.0284	6	0.12212	0.0629413	0.00573567	0.000948657	0	0	0.251995	0	0.00140337	0	0.746602	0	0	0.987908	0	0.00246296	0	0	0.00962891
896	22.0283	6	5.57692e-06	5.58298e-07	5.2173e-08	6.98957e-09	0	0	0.465262	0.0632725	0	6.27495e-08	0.471466	0	0	0.981118	0.0176357	0	2.526e-08	6.23432e-09	0.00124583
897	22.2066	6	0.0914857	0.0347491	0.0252372	0.0217281	0	0	0.135751	0	0	0.211505	0.652744	0	0	0.659313	0	0	0.326024	0.00510226	0.00955992
898	22.3467	6	0.17526	0.0399248	0.00372985	0.000431466	0	0	0.353779	0	0.000936852	0	0.645284	0	0	0.994597	0	0.00141066	0	0	0.00399241
899	20.7976	6	2.03787e-05	2.03944e-06	1.94844e-07	3.16468e-06	0	0	0.4256	0.00143992	0	1.5951e-07	0.57296	0	0	0.996406	0.00060794	0	8.57229e-08	8.59332e-09	0.0029861
900	20.7976	6	0.00493835	0.0135431	0.00731038	0.00107056	0	0	0.421349	0	0.00267552	0	0.575975	0	0	0.993192	0	0.00256909	0	0	0.00423911
901	22.156	6	1.0243e-05	1.02335e-06	9.74306e-08	1.47627e-08	0	0	0.354405	0.0582749	0	9.63644e-08	0.58732	0	0	0.974027	0.0242074	0	5.45549e-08	8.8759e-09	0.00176553
902	20.7724	6	6.28806e-05	0.000198111	0.00303452	0.00039817	0	0	0.321485	0	0.000706323	0	0.677809	0	0	0.994405	0	0.00127556	0	0	0.00431915
903	22.0055	6	7.0871e-06	7.81737e-07	0.000293277	0.000525782	0	0	0.448969	0	8.37265e-05	0	0.550947	0	0	0.997637	0	0.0001262	0	0	0.00223687
904	20.8692	6	1.39277e-05	1.50483e-06	1.47333e-07	2.30914e-08	0	0	0.263462	0.0101732	0	1.19613e-07	0.726364	0	0	0.979909	0.00633226	0	9.74249e-08	1.19245e-08	0.0137585
905	21.1389	6	0.00352656	0.00758379	0.00499641	0.000694939	0	0	0.457587	0	0.00184009	0	0.540573	0	0	0.996443	0	0.00189363	0	0	0.00166341
906	20.7788	6	1.04945e-05	4.51192e-05	0.00495635	0.00299187	0	0	0.334955	0	0.00145879	0	0.663587	0	0	0.990877	0	0.00204449	0	0	0.00707844
907	21.1817	6	0.323419	0.0364963	0.00344745	0.000482333	0	0	0.247192	0	0.000644187	0	0.752164	0	0	0.991192	0	0.00143914	0	0	0.00736857
908	20.9422	6	0.317898	0.0357466	0.00319297	0.000437131	0	0	0.219818	0	0.000511478	0	0.779671	0	0	0.989696	0	0.00131827	0	0	0.00898613
909	21.136	6	0.339954	0.0395385	0.014138	0.00893615	0	0	0.0828617	0	0	0.0712079	0.84593	0	0	0.758516	0	0	0.214458	0.0036843	0.0233421
910	22.1794	6	8.14526e-06	8.11123e-07	7.64669e-08	1.06707e-08	0	0	0.448219	0.0983983	0	7.86005e-08	0.453382	0	0	0.968807	0.0304706	0	3.39296e-08	6.47056e-09	0.000722431
911	22.7625	6	0.0334875	0.0342483	0.00319634	0.00042084	0	0	0.488268	0	0.0010717	0	0.51066	0	0	0.996994	0	0.00125434	0	0	0.00175167
912	20.926	6	0.285931	0.0314561	0.00247312	0.00347536	0	0	0.19598	0	0.000272552	0	0.803747	0	0	0.985921	0	0.000929996	0	0	0.0131489
913	22.1319	6	5.59733e-06	0.000101825	0.00301569	0.00121157	0	0	0.31663	0	0.000775399	0	0.682595	0	0	0.989542	0	0.00142205	0	0	0.00903585
914	21.2853	6	0.124775	0.072164	0.00665659	0.00237042	0	0	0.225225	0	0.00168709	0	0.773088	0	0	0.986395	0	0.0031226	0	0	0.0104828
915	20.9779	6	9.34556e-06	9.9265e-07	9.42329e-08	1.34853e-08	0	0	0.360102	0.00683775	0	8.21524e-08	0.63306	0	0	0.951745	0.00271589	0	4.45787e-08	7.3728e-09	0.0455393
916	21.2524	6	0.115329	0.0464787	0.00410703	0.001044	0	0	0.275352	0	0.00089915	0	0.723748	0	0	0.978071	0	0.00163882	0	0	0.0202899
917	21.9924	6	7.84639e-06	9.77131e-05	0.00344922	0.00393574	0	0	0.404599	0	0.000868478	0	0.594532	0	0	0.992733	0	0.00127325	0	0	0.00599383
918	20.9502	6	0.0510027	0.0398373	0.00334893	0.00134175	0	0	0.287306	0	0.000642969	0	0.712051	0	0	0.993027	0	0.00124106	0	0	0.00573216
919	20.9142	6	7.16613e-06	0.000531486	0.00340843	0.000492571	0	0	0.188773	0	0.000727632	0	0.8105	0	0	0.98691	0	0.00212715	0	0	0.010963
920	22.882	6	4.68105e-06	4.72198e-07	4.48046e-08	6.64329e-09	0.114709	0	0.106088	0.749246	0	3.29147e-08	0.0299578	0.0152843	0	0.469474	0.515241	0	2.57548e-08	4.27106e-09	5.22964e-08
921	22.0473	6	0.00683524	0.00988199	0.00255287	0.000328536	0	0	0.323375	0	0.000560968	0	0.676064	0	0	0.994468	0	0.00108706	0	0	0.00444452
922	21.1388	6	1.25824e-05	1.35201e-06	1.31023e-07	2.00953e-08	0	0	0.267984	0.102524	0	1.04185e-07	0.629492	0	0	0.936947	0.058272	0	7.83679e-08	1.03817e-08	0.004781
923	22.7417	6	0.284039	0.0333187	0.00317172	0.000451502	0	0	0.260864	0	0.00064375	0	0.738492	0	0	0.99301	0	0.00142212	0	0	0.00556776
924	22.277	6	0.364023	0.0421723	0.00979096	0.00985929	0	0	0.194135	0	0	0.0820414	0.723823	0	0	0.862937	0	0	0.121074	0.00224034	0.0137483
925	22.4428	6	2.42411e-05	2.45262e-06	2.3736e-07	3.84961e-08	0	0	0.267918	0.0468939	0	1.93338e-07	0.685188	0	0	0.966257	0.0319792	0	1.65085e-07	1.46145e-08	0.00176316
926	22.4566	6	7.52358e-06	7.48713e-07	7.12696e-08	1.05389e-08	0	0	0.362607	0.0951312	0	7.77389e-08	0.542262	0	0	0.9624	0.035527	0	4.0786e-08	8.22135e-09	0.00207312
927	20.9931	6	0.607784	0.0684237	0.0347868	0.0275328	0	0	0.0420517	0	0	0.20622	0.751728	0	0	0.343909	0	0	0.623519	0.00539995	0.0271728
928	21.9363	6	3.77254e-06	3.80584e-07	3.57544e-08	5.01348e-09	0	0	0.377962	0.00337818	0	5.40545e-08	0.61866	0	0	0.993965	0.00109336	0	2.61025e-08	8.33216e-09	0.0049417
929	20.9377	6	9.99021e-06	0.000238715	0.0041016	0.00565033	0	0	0.325593	0	0.00087324	0.000465192	0.673069	0	0	0.990478	0	0.00169708	0.000473364	1.12048e-05	0.00734056
930	20.9853	6	7.51655e-06	0.000704203	0.00352906	0.0025018	0	0	0.26253	0	0.000713967	0	0.736756	0	0	0.990724	0	0.00147446	0	0	0.00780146
931	20.7562	6	0.0992655	0.0298653	0.0025361	0.000329995	0	0	0.271953	0	0.000481936	0	0.727565	0	0	0.992825	0	0.0011129	0	0	0.00606207
932	22.965	6	5.02078e-06	2.34017e-06	0.00173114	0.000389985	0	0	0.475883	0	0.000603915	0	0.523513	0	0	0.994592	0	0.000801983	0	0	0.00460569
933	23.1582	6	5.77099e-06	5.74447e-07	5.40773e-08	7.59388e-09	0	0	0.442073	0.0760068	0	6.79661e-08	0.48192	0	0	0.976307	0.022317	0	2.87445e-08	6.95878e-09	0.0013761
934	22.7495	6	6.76274e-06	6.71901e-07	6.2987e-08	8.61632e-09	0	0	0.521846	0.0105121	0	7.55217e-08	0.467642	0	0	0.996584	0.00275743	0	2.81249e-08	6.11794e-09	0.000658931
935	22.2933	6	8.10489e-06	2.16576e-05	0.00625957	0.00414813	0	0	0.407327	0.00561969	0	0.0939061	0.493147	0	0	0.923846	0.00183639	0	0.0698313	0.000538695	0.00394802
936	21.3374	6	0.0232969	0.027148	0.00429083	0.000598758	0	0	0.391582	0	0.00144209	0	0.606976	0	0	0.993489	0	0.00184352	0	0	0.00466797
937	20.9	6	1.15856	1.12362	1.05358	1.05165	0	0	0	0	0.214308	0.393953	0.391739	0	0	0	0	0.568158	0.414845	0.0123381	0.00465861
938	21.0871	6	7.28985e-06	7.66483e-07	7.19418e-08	9.76662e-09	0	0	0.378331	0.108533	0	6.57077e-08	0.513136	0	0	0.961005	0.0389949	0	3.30922e-08	6.56302e-09	5.36999e-08
939	22.7827	6	0.285153	0.0317183	0.0120983	0.0107375	0	0	0.202567	0	0	0.0986566	0.698777	0	0	0.853241	0	0	0.131532	0.00264129	0.0125854
940	21.1079	6	0.219088	0.0524998	0.00892946	0.00941802	0	0	0.205688	0	0	0.0718967	0.722415	0	0	0.874788	0	0	0.104236	0.00182168	0.0191538
941	21.305	6	1.05634e-05	1.16034e-06	1.11785e-07	1.68971e-08	0	0	0.304491	0.0095481	0	9.59735e-08	0.68596	0	0	0.991838	0.00486194	0	6.56926e-08	9.70625e-09	0.00329978
942	22.6675	6	3.85457e-06	3.8262e-07	3.52478e-08	4.30939e-09	0	0	0.435117	0.284256	0	4.562e-08	0.280627	0	0	0.92047	0.0740865	0	1.77311e-08	5.63612e-09	0.00544361
943	21.2608	6	0.271858	0.0351881	0.0029362	0.00624286	0	0	0.191948	0	0.000351023	0	0.807701	0	0	0.900218	0	0.00103211	0	0	0.0987498
944	22.795	6	5.14512e-06	5.12342e-07	4.77189e-08	6.27235e-09	0	0	0.532579	0.014641	0	6.35923e-08	0.45278	0	0	0.995286	0.00355568	0	2.24758e-08	5.88031e-09	0.00115868
945	22.7182	6	8.54154e-06	8.50499e-07	8.05324e-08	1.17212e-08	0	0	0.364205	0.189108	0	7.93232e-08	0.446687	0	0	0.926926	0.0696624	0	4.05567e-08	7.49757e-09	0.00341134
946	22.6825	6	0.464412	0.0547948	0.0276274	0.0175084	0	0	0.0359881	0	0	0.176313	0.787698	0	0	0.353858	0	0	0.6089	0.00682266	0.0304194
947	22.8208	6	5.84434e-06	5.80309e-07	7.44634e-06	0.000414674	0	0	0.588556	0	1.79933e-06	0	0.411442	0	0	0.999441	0	2.6645e-06	0	0	0.000556642
948	21.6454	6	8.40076e-06	8.58247e-07	8.21429e-08	1.23721e-08	0	0	0.27515	0.159673	0	7.65695e-08	0.565178	0	0	0.915718	0.0771597	0	5.1286e-08	9.39021e-09	0.00712257
949	23.3718	6	0.135695	0.0258994	0.00181898	0.00436697	0	0	0.317244	0	0.000291978	0	0.682465	0	0	0.994243	0	0.000775108	0	0	0.00498154
950	21.3647	6	1.01838e-05	1.11433e-06	1.07283e-07	1.62269e-08	0	0	0.30135	0.0139968	0	9.33939e-08	0.684653	0	0	0.990686	0.00712023	0	6.41282e-08	9.75203e-09	0.00219419
951	21.1786	6	0.000788735	0.00274344	0.00283708	0.00481227	0	0	0.259601	0	0.000436547	0	0.739963	0	0	0.990608	0	0.0011797	0	0	0.00821253
952	21.449	6	2.73579e-05	2.73627e-06	2.76473e-07	4.46512e-08	0	0	0.244723	0.0825956	0	2.06836e-07	0.672682	0	0	0.932932	0.0619381	0	1.91701e-07	1.53069e-08	0.00512956
953	21.208	6	0.0441404	0.0401329	0.00495056	0.00713194	0	0	0.21627	0	0	0.0327834	0.750947	0	0	0.941702	0	0	0.0446567	0.00123564	0.0124059
954	23.1987	6	0.197953	0.0229987	0.00154704	0.00466496	0	0	0.278205	0	0.000199165	0	0.721596	0	0	0.993122	0	0.000671865	0	0	0.00620618
955	21.6177	6	6.70683e-06	6.98117e-07	6.58069e-08	4.45566e-07	0	0	0.386619	0.00130007	0	6.81164e-08	0.61208	0	0	0.977559	0.000455419	0	3.37507e-08	7.14245e-09	0.0219856
956	21.3445	6	0.101613	0.0398175	0.00342517	0.00167977	0	0	0.274775	0	0.000675659	0	0.724549	0	0	0.972737	0	0.00132491	0	0	0.0259382
957	21.4788	6	1.11863e-05	1.12002e-06	1.06624e-07	1.54401e-08	0	0	0.308858	0.298583	0	8.39125e-08	0.392559	0	0	0.868363	0.129942	0	4.9286e-08	7.48814e-09	0.00169502
958	23.5379	6	0.213783	0.0233004	0.0117373	0.0107104	0	0	0.185729	0	0	0.0839892	0.730282	0	0	0.865947	0	0	0.11889	0.00275763	0.0124052
959	21.0663	6	0.000186915	5.68751e-05	0.010772	0.00172677	0	0	0.211719	0	0.0035883	0	0.784693	0	0	0.977347	0	0.00588597	0	0	0.0167666
960	22.5254	6	8.15843e-06	8.13465e-07	7.73268e-08	1.2895e-08	0	0	0.426992	0.00277681	0	8.56009e-08	0.570231	0	0	0.998057	0.000930594	0	3.99786e-08	7.60551e-09	0.00101231
961	22.3778	6	4.10453e-05	4.18253e-06	4.30681e-07	7.34758e-08	0	0	0.157764	0.0658375	0	3.22592e-07	0.776399	0	0	0.878564	0.080333	0	4.71324e-07	2.83725e-08	0.0411027
962	21.5636	6	0.117744	0.0310578	0.00266544	0.000348181	0	0	0.282164	0	0.000518105	0	0.717318	0	0	0.991744	0	0.0011265	0	0	0.00712912
963	21.5057	6	1.7533e-05	1.74886e-06	1.68282e-07	2.5246e-08	0	0	0.401114	0.0369236	0	1.41256e-07	0.561963	0	0	0.982293	0.0156924	0	7.74885e-08	8.60112e-09	0.00201477
964	22.9051	6	5.06615e-06	5.03219e-07	2.86056e-05	0.000387235	0	0	0.5291	0	7.31731e-06	0	0.470892	0	0	0.999383	0	1.20248e-05	0	0	0.000605327
965	21.3387	6	1.15212e-05	1.18318e-06	1.12445e-07	1.60268e-08	0	0	0.399407	0.100196	0	9.5128e-08	0.500397	0	0	0.956028	0.037638	0	4.79597e-08	7.00781e-09	0.00633349
966	21.501	6	0.0183645	0.0206597	0.00578991	0.00230577	0	0	0.364177	0	0.00187788	0	0.633945	0	0	0.992698	0	0.00227874	0	0	0.00502315
967	21.3387	6	0.101531	0.0459451	0.00438822	0.000633988	0	0	0.322263	0	0.0012435	0	0.676493	0	0	0.986445	0	0.00191585	0	0	0.0116391
968	21.7963	6	0.197758	0.0353732	0.00801205	0.00852019	0	0	0.202112	0	0	0.0574137	0.740475	0	0	0.907815	0	0	0.0798096	0.00196352	0.0104118
969	22.5871	6	0.0770952	0.0517753	0.005019	0.00236497	0	0	0.298731	0	0.000378928	0.0364806	0.664409	0	0	0.954466	0	0.000725661	0.0402603	0.000815039	0.00373315
970	22.6039	6	5.35349e-06	5.32345e-07	5.02089e-08	7.14809e-09	0	0	0.414982	0.0597805	0	6.57738e-08	0.525238	0	0	0.980121	0.0184859	0	2.95003e-08	7.52151e-09	0.00139266
971	21.6791	6	6.22606e-06	6.27485e-07	5.85275e-08	7.7111e-09	0	0	0.393987	0.234967	0	5.80026e-08	0.371046	0	0	0.925284	0.074716	0	2.63528e-08	6.00395e-09	4.70212e-08
972	21.8219	6	0.550306	0.0648226	0.0366168	0.0300199	0	0	0.0348994	0	0	0.220756	0.744344	0	0	0.292858	0	0	0.667677	0.00620407	0.0332615
973	22.72	6	1.33658e-06	1.40804e-07	1.36475e-08	1.79992e-09	0.0413456	0	0.278718	0.486632	0	2.76463e-08	0.193304	0.00222516	0	0.825294	0.171511	0	1.29358e-08	5.18911e-09	0.000969375
974	21.6481	6	0.190841	0.020985	0.00198331	0.000274433	0	0	0.211338	0	0.000286673	0	0.788376	0	0	0.992515	0	0.000966074	0	0	0.00651891
975	21.7966	6	3.75818e-06	3.72926e-07	3.75871e-08	6.85269e-06	0	0	0.64614	0	0	5.39342e-08	0.35386	0	0	0.995816	0	0	1.55995e-08	5.41356e-09	0.0041836
976	21.4307	6	8.14153e-06	8.25123e-07	8.49857e-06	0.000593046	0	0	0.432626	0	2.01842e-06	0	0.567372	0	0	0.997771	0	3.58237e-06	0	0	0.00222509
977	23.3491	6	0.0928611	0.0345252	0.00479417	0.0031894	0	0	0.392494	0	0	0.0524925	0.555013	0	0	0.955152	0	0	0.0409247	0.00106678	0.0028561
978	21.5595	6	1.51632e-05	1.91305e-05	0.00531051	0.000780048	0	0	0.269172	0	0.00167762	0	0.729151	0	0	0.785341	0	0.00226142	0	0	0.212398
979	21.4171	6	9.49395e-06	0.000169061	0.00396881	0.00638333	0	0	0.34949	0	0.000381031	0.0232416	0.626887	0	0	0.970383	0	0.000684288	0.0214585	0.000522771	0.00695102
980	21.4626	6	1.54272e-05	3.0509e-05	0.00604773	0.000902429	0	0	0.290224	0	0.00208985	0	0.707686	0	0	0.992135	0	0.00313573	0	0	0.00472895
981	23.4882	6	0.301015	0.0537171	0.0437498	0.0373356	0	0	0.0798945	0	0.00123945	0.16549	0.753376	0	0	0.583215	0	0.00573519	0.386338	0.0087286	0.0159825
982	23.3042	6	0.221309	0.0364237	0.00814741	0.00566329	0	0	0.260057	0	0	0.083262	0.656681	0	0	0.898342	0	0	0.0931698	0.00198771	0.00650026
983	21.467	6	8.8997e-06	5.91419e-05	0.00431755	0.00062355	0	0	0.278855	0	0.00129086	0	0.719854	0	0	0.991011	0	0.00231283	0	0	0.00667646
984	21.5994	6	3.17286e-05	3.20625e-06	3.16382e-07	5.16341e-08	0	0	0.238114	0.0734782	0	2.38239e-07	0.688408	0	0	0.94092	0.0590796	0	2.34261e-07	1.71268e-08	1.98265e-07
985	23.2236	6	0.0443858	0.0252263	0.0178974	0.0111218	0	0	0.264375	0.245703	0	0.270186	0.219736	0	0	0.654408	0.0984404	0	0.234964	0.00107033	0.0111174
986	21.8715	6	0.118447	0.0436995	0.00412811	0.000563143	0	0	0.390565	0	0.0011323	0	0.608303	0	0	0.996514	0	0.00148752	0	0	0.00199827
987	22.4448	6	4.71483e-06	4.86865e-05	0.00265222	0.000347033	0	0	0.377639	0	0.00073426	0	0.621627	0	0	0.992038	0	0.00119621	0	0	0.00676621
988	23.2485	6	0.186452	0.0266155	0.0024924	0.000322945	0	0	0.376901	0	0.00058732	0	0.622512	0	0	0.996629	0	0.000998528	0	0	0.00237286
989	21.8008	6	0.143239	0.0726265	0.00951659	0.00598646	0	0	0.220774	0	0	0.102343	0.676882	0	0	0.843067	0	0	0.146694	0.00182687	0.00841245
990	22.9227	6	0.0651333	0.0368072	0.00340682	0.000397465	0	0	0.421296	0	0.00105149	0	0.577652	0	0	0.954059	0	0.00132242	0	0	0.0446186
991	21.6299	6	6.85242e-06	6.8734e-07	1.52059e-06	0.000378898	0	0	0.472058	0	3.57236e-07	0	0.527942	0	0	0.998632	0	6.48032e-07	0	0	0.00136713
992	22.2338	6	9.95597e-06	1.00507e-06	9.56481e-08	1.38932e-08	0	0	0.398023	0.0814699	0	9.05468e-08	0.520507	0	0	0.96519	0.0297787	0	4.51597e-08	7.40434e-09	0.00503115
993	23.6003	6	0.0228972	0.0338287	0.00322039	0.000457968	0	0	0.438748	0	0.00112597	0	0.560126	0	0	0.997374	0	0.00147548	0	0	0.00115019
994	23.6318	6	0.0400146	0.0335197	0.0071094	0.00488323	0	0	0.485972	0	0	0.0977124	0.416315	0	0	0.936077	0	0	0.0601077	0.00139393	0.00242114
995	23.2482	6	5.71953e-06	5.69583e-07	5.37304e-08	7.64052e-09	0	0	0.430951	0.0641681	0	6.87408e-08	0.504881	0	0	0.979896	0.0193633	0	2.99042e-08	7.2815e-09	0.00074026
996	22.4714	6	0.31777	0.0459007	0.00540627	0.00620507	0	0	0.176626	0	0	0.0414592	0.781915	0	0	0.91626	0	0	0.0724965	0.00154751	0.00969613
997	22.0414	6	0.00922261	0.0109526	0.00377556	0.00491767	0	0	0.392112	0	0.000908479	0	0.60698	0	0	0.993468	0	0.00144398	0	0	0.00508778
998	22.1865	6	0.195362	0.0257242	0.0145305	0.00960914	0	0	0.0311007	0	0	0.0714106	0.897489	0	0	0.559706	0	0	0.391904	0.00854425	0.039845
999	21.6402	6	0.696416	0.0855863	0.0376742	0.02442	0	0	0.0283392	0	0	0.284707	0.686953	0	0	0.195868	0	0	0.775781	0.00518796	0.0231631
1000	23.5249	6	0.394271	0.0598937	0.0452157	0.148716	0	0	0.167474	0	0.000740742	0.310769	0.521016	0	0	0.608157	0	0.00157433	0.375885	0.00704916	0.0073343
1001	23.2573	6	0.0879083	0.0339844	0.00310044	0.00255765	0	0	0.453761	0	0.000896118	0	0.545343	0	0	0.995826	0	0.00113506	0	0	0.00303912
1002	23.1317	6	6.27501e-06	6.24451e-07	5.87193e-08	8.30469e-09	0	0	0.392881	0.191965	0	6.68373e-08	0.415154	0	0	0.937354	0.0619114	0	3.08223e-08	7.06011e-09	0.000734142
1003	21.841	6	0.100833	0.0414282	0.00376338	0.000507875	0	0	0.35684	0	0.000982198	0	0.642178	0	0	0.993676	0	0.0014547	0	0	0.00486915
1004	21.7789	6	0.242957	0.0294915	0.00215712	0.00378203	0	0	0.236161	0	0.000286615	0	0.763552	0	0	0.992365	0	0.000884923	0	0	0.00675026
1005	23.0126	6	6.59017e-06	6.62623e-07	1.83881e-05	0.000511173	0	0	0.412546	0	4.46209e-06	0	0.58745	0	0	0.942152	0	8.21502e-06	0	0	0.0578403
1006	21.8839	6	1.04536e-05	1.0544e-06	0.000258094	0.0006976	0	0	0.451631	0	7.53447e-05	0	0.548294	0	0	0.994275	0	0.000102301	0	0	0.00562311
1007	23.6938	6	5.83184e-06	6.47096e-06	1.57768e-05	0.000422353	0	0	0.555368	0	4.09515e-06	0	0.444628	0	0	0.999309	0	6.35145e-06	0	0	0.000684326
1008	23.7291	6	6.01347e-06	5.98441e-07	5.63217e-08	3.223e-06	0	0	0.51481	0	0	7.46977e-08	0.485189	0	0	0.999586	0	0	2.79189e-08	6.60566e-09	0.000413511
1009	22.9309	6	7.96269e-06	7.92147e-07	7.49699e-08	1.07195e-08	0	0	0.409262	0.142397	0	7.81264e-08	0.44834	0	0	0.952027	0.0471994	0	3.61842e-08	7.0152e-09	0.000773381
1010	23.3229	6	5.23885e-06	5.20779e-07	4.85914e-08	6.55255e-09	0	0	0.531929	0.0142425	0	6.70418e-08	0.453829	0	0	0.995675	0.00347402	0	2.37692e-08	6.15932e-09	0.000850519
1011	23.1731	6	0.105958	0.0422201	0.00824526	0.0074763	0	0	0.19923	0	0	0.0899456	0.710824	0	0	0.643587	0	0	0.0965344	0.00188816	0.257991
1012	23.3998	6	6.06654e-06	6.03245e-07	5.70117e-08	6.42941e-07	0	0	0.452126	0.00114879	0	7.48653e-08	0.546726	0	0	0.998808	0.000340724	0	3.1845e-08	7.46019e-09	0.000850905
1013	23.622	6	0.128051	0.0304858	0.00285817	0.000380286	0	0	0.400382	0	0.000782265	0	0.598835	0	0	0.995994	0	0.00117555	0	0	0.00283081
1014	23.1808	6	6.86534e-06	6.83065e-07	6.43313e-08	9.13112e-09	0	0	0.458936	0.0563439	0	7.64086e-08	0.48472	0	0	0.982712	0.0166256	0	3.19648e-08	6.88115e-09	0.000661942
1015	23.1158	6	1.12063e-06	1.24061e-07	1.49244e-08	1.87438e-09	0.0150731	0	0.336088	0.430722	0	3.06475e-08	0.218117	0.000129893	0	0.869243	0.129146	0	1.30242e-08	5.68451e-09	0.00148101
1016	22.1559	6	0.0017194	0.00243248	0.00389794	0.00330375	0	0	0.406693	0	0.00111006	0	0.592197	0	0	0.994495	0	0.00143138	0	0	0.00407321
1017	22.0902	6	9.308e-06	9.27111e-07	8.84801e-08	1.3271e-08	0	0	0.359034	0.0667948	0	8.94623e-08	0.574171	0	0	0.972333	0.02673	0	4.9257e-08	8.56005e-09	0.000937162
1018	22.1466	6	8.5183e-06	0.000268245	0.00619264	0.00790304	0	0	0.333568	0	0	0.0697503	0.596681	0	0	0.928808	0	0	0.0635686	0.00141823	0.00620494
1019	22.8257	6	0.160769	0.0193986	0.00178982	0.000247312	0	0	0.277819	0	0.000446106	0	0.721735	0	0	0.991363	0	0.00118784	0	0	0.0074495
1020	21.7613	6	0.0651325	0.0439593	0.00393085	0.000549052	0	0	0.307249	0	0.00101391	0	0.691737	0	0	0.994717	0	0.00171785	0	0	0.00356514
1021	23.4834	6	0.146442	0.0311087	0.00322443	0.00265265	0	0	0.348651	0	0	0.0290903	0.622259	0	0	0.968984	0	0	0.0254324	0.000795535	0.00478835
1022	23.0646	6	1.09801e-05	1.09407e-06	1.06085e-07	1.67302e-08	0	0	0.221149	0.256545	0	9.2665e-08	0.522307	0	0	0.846142	0.151189	0	7.38503e-08	1.13795e-08	0.00266888
1023	23.0786	6	7.32036e-06	0.0131378	0.00988613	0.00970848	0	0	0.331281	0	0	0.144993	0.523726	0	0	0.867247	0	0	0.122816	0.00245367	0.0074831
1024	21.9379	6	1.39778e-05	1.40188e-06	1.34282e-07	1.9701e-08	0	0	0.369808	0.176027	0	1.09361e-07	0.454165	0	0	0.926801	0.07231	0	5.92593e-08	7.67546e-09	0.000888683
1025	22.0624	6	4.62939e-06	9.65016e-05	0.00257078	0.000336204	0	0	0.342874	0	0.000645832	0	0.65648	0	0	0.992256	0	0.00117552	0	0	0.00656883
1026	22.7885	6	0.127899	0.0441944	0.00424243	0.000636951	0	0	0.251179	0	0.00115796	0	0.747663	0	0	0.918279	0	0.00216574	0	0	0.0795553
1027	22.1121	6	1.08585e-05	1.08723e-06	1.02394e-07	1.49336e-08	0	0	0.44735	0.0204584	0	1.01575e-07	0.532191	0	0	0.992224	0.0069519	0	4.67801e-08	7.31914e-09	0.000824257
1028	22.077	6	0.252022	0.0436488	0.00344617	0.00459541	0	0	0.2839	0	0.000623173	0	0.715477	0	0	0.991549	0	0.0013829	0	0	0.0070679
1029	21.9322	6	0.162387	0.0637324	0.0178935	0.014345	0	0	0.136239	0	0	0.179773	0.683987	0	0	0.663713	0	0	0.311847	0.00379569	0.020645
1030	21.9325	6	6.38067e-06	6.79039e-07	0.000198066	0.000477369	0	0	0.471234	0	5.54285e-05	0	0.528711	0	0	0.997288	0	8.4595e-05	0	0	0.00262722
1031	21.8354	6	1.00301e-05	1.01801e-06	3.05493e-05	0.000715116	0	0	0.386335	0	7.88065e-06	0	0.613658	0	0	0.996361	0	1.40194e-05	0	0	0.00362541
1032	22.2564	6	0.153205	0.044536	0.00418697	0.000499002	0	0	0.327166	0	0.00110581	0	0.671728	0	0	0.985386	0	0.0017002	0	0	0.012914
1033	23.5238	6	6.08912e-06	6.05419e-07	5.73427e-08	8.35188e-09	0	0	0.436305	0.00871837	0	7.52283e-08	0.554977	0	0	0.996366	0.00267551	0	3.30941e-08	7.73048e-09	0.000958745
1034	23.1519	6	0.0982658	0.0336738	0.00268672	0.00376062	0	0	0.351283	0	0.000608589	0	0.648108	0	0	0.995204	0	0.00113589	0	0	0.00366033
1035	23.6708	6	0.217729	0.0292543	0.00271107	0.00225515	0	0	0.344009	0	0.00064983	0	0.655341	0	0	0.995461	0	0.00115757	0	0	0.00338132
1036	21.9325	6	6.66666e-06	6.6569e-07	6.26342e-08	8.7106e-09	0	0	0.463542	0.0118524	0	7.26314e-08	0.524605	0	0	0.994528	0.00348662	0	3.03577e-08	6.64109e-09	0.00198521
1037	21.831	6	8.48202e-06	8.60181e-07	8.19592e-08	1.20836e-08	0	0	0.301862	0.197324	0	7.53096e-08	0.500814	0	0	0.910855	0.0864865	0	4.57446e-08	8.36666e-09	0.00265799
1038	23.69	6	0.399066	0.0575548	0.035481	0.036442	0	0	0.130733	0	0	0.302714	0.566553	0	0	0.555345	0	0	0.429329	0.00552213	0.00980396
1039	21.7282	6	0.00852175	0.0173256	0.00701201	0.00108033	0	0	0.301746	0	0.00260003	0	0.695654	0	0	0.989194	0	0.00354202	0	0	0.00726444
1040	21.8564	6	1.06122e-05	1.06021e-06	9.99275e-08	1.44719e-08	0	0	0.439626	0.0435777	0	9.73441e-08	0.516796	0	0	0.98356	0.0148536	0	4.50728e-08	7.16546e-09	0.00158596
1041	23.0296	6	0.0821346	0.0383504	0.00358847	0.000410645	0	0	0.368212	0	0.00106464	0	0.630723	0	0	0.934508	0	0.00147305	0	0	0.0640186
1042	21.875	6	0.116878	0.0385434	0.00737004	0.00830272	0	0	0.213462	0	0	0.0567945	0.729743	0	0	0.908892	0	0	0.075765	0.00184098	0.0135017
1043	22.3342	6	0.00892757	0.0117894	0.00315586	0.000413169	0	0	0.46032	0	0.00102472	0	0.538656	0	0	0.995103	0	0.0012706	0	0	0.00362689
1044	23.1431	6	7.25033e-06	7.5099e-07	0.000159641	0.000688704	0	0	0.363849	0	4.57227e-05	0	0.636105	0	0	0.990314	0	8.71224e-05	0	0	0.00959926
1045	22.3261	6	6.25311e-06	6.22739e-07	5.78375e-08	7.6519e-09	0	0	0.531578	0.0565143	0	6.91618e-08	0.411908	0	0	0.984669	0.0141374	0	2.47483e-08	5.68682e-09	0.00119332
1046	24.4006	6	0.0354039	0.0249158	0.0126026	0.00771488	0	0	0.381439	0	0	0.211602	0.406959	0	0	0.842996	0	0	0.152039	0.00279406	0.00217072
1047	21.8907	6	0.45586	0.0780128	0.0324562	0.0224442	0	0	0.0797311	0	0	0.306192	0.614077	0	0	0.39537	0	0	0.581584	0.00452674	0.0185191
1048	23.6674	6	5.91185e-06	5.88109e-07	5.50287e-08	7.43321e-09	0	0	0.426305	0.239717	0	6.18969e-08	0.333978	0	0	0.929542	0.0698221	0	2.59145e-08	6.17364e-09	0.00063619
1049	24.2553	6	0.132954	0.0204201	0.00189688	0.000237706	0	0	0.424303	0	0.00049678	0	0.5752	0	0	0.99625	0	0.000847132	0	0	0.00290331
1050	23.8436	6	4.5969e-06	4.56601e-07	4.24784e-08	5.61165e-09	0	0	0.548697	0.0309081	0	6.28025e-08	0.420395	0	0	0.991817	0.00710134	0	2.12109e-08	6.0029e-09	0.00108126
1051	23.1018	6	0.0155433	0.00881043	0.00491698	0.00308934	0	0	0.314634	0.0287815	0	0.069067	0.587518	0	0	0.912741	0.013721	0	0.0705714	0.000485338	0.00248161
1052	23.6535	6	5.00249e-06	4.96764e-07	4.63052e-08	6.12852e-09	0	0	0.435594	0.242997	0	5.6562e-08	0.321409	0	0	0.932009	0.0671618	0	2.2813e-08	6.09474e-09	0.000828875
1053	23.5079	6	5.35717e-06	5.33321e-07	5.03783e-08	7.24343e-09	0	0	0.442165	0.00781933	0	6.98458e-08	0.550016	0	0	0.996942	0.0023089	0	2.99094e-08	7.6173e-09	0.000748669
1054	22.8589	6	7.61601e-06	1.21663e-06	0.000809817	0.000564022	0	0	0.395337	0	0.000248894	0	0.604414	0	0	0.910243	0	0.000352971	0	0	0.0894037
1055	23.6893	6	4.64785e-06	4.62013e-07	4.33246e-08	5.98031e-09	0	0	0.482188	0.0236076	0	6.36206e-08	0.494205	0	0	0.987404	0.00615924	0	2.43735e-08	6.83882e-09	0.0064369
1056	22.1145	6	6.9668e-06	6.99116e-07	3.97217e-07	8.76699e-05	0	0	0.46142	0	1.05491e-07	0	0.53858	0	0	0.996945	0	1.99364e-07	0	0	0.00305454
1057	22.0944	6	0.133882	0.0555331	0.0156843	0.0129575	0	0	0.231893	0	0	0.182607	0.585499	0	0	0.773939	0	0	0.2129	0.00287128	0.01029
1058	22.1234	6	0.0871819	0.0464343	0.00955819	0.00963421	0	0	0.303641	0	0	0.107551	0.588807	0	0	0.883984	0	0	0.105411	0.00187407	0.00873046
1059	23.375	6	7.19175e-06	7.15475e-07	6.73288e-08	9.49796e-09	0	0	0.466815	0.0771313	0	7.76558e-08	0.456054	0	0	0.976122	0.0224504	0	3.19038e-08	6.65175e-09	0.00142761
1060	22.4156	6	0.382581	0.0437516	0.0207593	0.0129138	0	0	0.0976497	0	0	0.140967	0.761383	0	0	0.659337	0	0	0.319225	0.00454793	0.0168906
1061	23.3525	6	0.27233	0.0451832	0.0151108	0.0106048	0	0	0.0726804	0	0	0.142235	0.785085	0	0	0.348971	0	0	0.230246	0.00356079	0.417222
1062	23.8536	6	0.057543	0.0306405	0.00277936	0.0029747	0	0	0.508869	0	0.000849716	0	0.490281	0	0	0.996003	0	0.00100594	0	0	0.00299143
1063	24.2152	6	0.171398	0.0298944	0.00811033	0.00653209	0	0	0.278891	0	0	0.0953945	0.625715	0	0	0.896667	0	0	0.0962947	0.00227012	0.00476848
1064	22.5401	6	0.221782	0.0339802	0.00249327	0.00500218	0	0	0.295489	0	0.000389014	0	0.704122	0	0	0.991621	0	0.000998571	0	0	0.00738058
1065	22.0511	6	8.342e-06	2.58202e-05	0.00362606	0.00668209	0	0	0.390854	0	3.12374e-05	0.0380449	0.57107	0	0	0.963011	0	5.15659e-05	0.030671	0.000809102	0.00545732
1066	24.2049	6	0.217765	0.0247958	0.0138459	0.00906337	0	0	0.195108	0	0	0.111564	0.693328	0	0	0.841656	0	0	0.146551	0.00320769	0.00858555
1067	23.4282	6	6.98978e-06	6.94792e-07	8.18014e-05	0.000495491	0	0	0.49444	0	2.3259e-05	0	0.505536	0	0	0.997793	0	3.47802e-05	0	0	0.00217252
1068	23.1702	6	8.02701e-06	8.02962e-07	7.6527e-08	1.13549e-08	0	0	0.366628	0.106837	0	8.16015e-08	0.526535	0	0	0.959154	0.0399547	0	4.25824e-08	8.17432e-09	0.000891624
1069	23.8783	6	0.244302	0.0269788	0.00844834	0.00647353	0	0	0.284992	0	0	0.0809597	0.634048	0	0	0.911464	0	0	0.0801073	0.00194835	0.00647988
1070	23.9307	6	0.0953021	0.0267661	0.00245406	0.000298904	0	0	0.434898	0	0.000720562	0	0.564382	0	0	0.996398	0	0.00105947	0	0	0.00254281
1071	22.1618	6	8.33291e-06	8.65656e-07	3.28095e-07	0.000382693	0	0	0.358585	0.0214645	0	2.9366e-07	0.619951	0	0	0.970146	0.00844691	0	1.91834e-07	2.7225e-08	0.0214071
1072	24.14	6	0.00572911	0.00332264	0.00277172	0.00213675	0	0	0.484891	0	0.000290324	0.0223529	0.492465	0	0	0.983503	0	0.00044233	0.0141635	0.000474212	0.00141675
1073	22.283	6	0.102986	0.0439421	0.00336448	0.00457024	0	0	0.239757	0	0.000640308	0	0.759603	0	0	0.874145	0	0.00149549	0	0	0.124359
1074	23.4402	6	0.0108849	0.00628466	0.00403491	0.00237566	0	0	0.399386	0	9.39411e-05	0.0479171	0.552603	0	0	0.959477	0	0.000147338	0.0380995	0.000947814	0.00132791
1075	23.9104	6	0.0853432	0.0300687	0.00769337	0.00824702	0	0	0.296305	0	0	0.0829991	0.620696	0	0	0.906155	0	0	0.0772983	0.00202913	0.0145179
1076	23.4317	6	0.261382	0.054507	0.0286268	0.0176546	0	0	0.17277	0	0	0.341027	0.486203	0	0	0.573084	0	0	0.396919	0.00436656	0.0256307
1077	23.0391	6	0.196426	0.022532	0.00209708	0.0002971	0	0	0.238718	0	0.000471947	0	0.760811	0	0	0.988816	0	0.00135862	0	0	0.0098249
1078	22.2312	6	5.38634e-06	5.41904e-07	0.000103926	0.000369636	0	0	0.616685	0	2.73661e-05	0	0.383287	0	0	0.999022	0	3.52135e-05	0	0	0.000943188
1079	24.1978	6	0.190479	0.0281956	0.00848841	0.00692985	0	0	0.318885	0	0	0.0977028	0.583412	0	0	0.904835	0	0	0.0863069	0.00205395	0.00680438
1080	22.3685	6	0.165435	0.0407007	0.00341178	0.00496815	0	0	0.350478	0	0.000703716	0	0.648818	0	0	0.992724	0	0.00131305	0	0	0.00596298
1081	22.268	6	6.83313e-06	6.84997e-07	1.37042e-05	0.000513628	0	0	0.464445	0	3.38064e-06	0	0.535552	0	0	0.998564	0	5.85745e-06	0	0	0.00143016
1082	23.9561	6	4.9518e-06	4.16903e-06	0.00283728	0.00185706	0	0	0.57387	0	0.00107458	0	0.425056	0	0	0.997698	0	0.00112187	0	0	0.00117966
1083	22.1988	6	7.93887e-05	0.000697445	0.00336816	0.00640888	0	0	0.294082	0	0	0.0261606	0.679757	0	0	0.965144	0	0	0.0268173	0.000840475	0.00719775
1084	23.7808	6	5.26491e-06	5.25143e-07	4.93831e-08	6.91006e-09	0	0	0.482258	0.0033559	0	6.85479e-08	0.514386	0	0	0.998412	0.000907146	0	2.69082e-08	6.92497e-09	0.000680334
1085	23.1253	6	0.251586	0.0403145	0.0158355	0.0129606	0	0	0.193587	0	0	0.165103	0.64131	0	0	0.770944	0	0	0.216138	0.00353696	0.00938066
1086	22.5	6	7.00688e-06	6.97545e-07	6.5595e-08	9.08154e-09	0	0	0.437208	0.132538	0	7.09866e-08	0.430254	0	0	0.959705	0.0402952	0	3.05293e-08	6.46669e-09	5.18102e-08
1087	22.3914	6	0.0203702	0.0115426	0.00884916	0.00613875	0	0	0.116508	0.482497	0	0.0900301	0.310965	0	0	0.419615	0.346639	0	0.126629	0.000535804	0.106581
1088	23.8693	6	0.0895595	0.0292302	0.00267801	0.000297502	0	0	0.536113	0	0.000779006	0	0.463108	0	0	0.99674	0	0.000892042	0	0	0.00236825
1089	22.3053	6	0.227633	0.0292276	0.00731602	0.00811371	0	0	0.174559	0	0	0.0451343	0.780307	0	0	0.9115	0	0	0.0714768	0.00193582	0.0150875
1090	23.5141	6	0.000625262	0.00298385	0.00338911	0.000469583	0	0	0.473053	0	0.00132634	0	0.525621	0	0	0.990483	0	0.00155366	0	0	0.00796382
1091	22.7652	6	0.253565	0.0290692	0.00268243	0.00358311	0	0	0.222651	0	0.000360745	0.000984939	0.776004	0	0	0.952526	0	0.00117773	0.00130845	4.51369e-05	0.0449423
1092	22.8652	6	0.114383	0.0272199	0.00186742	0.00449383	0	0	0.282645	0	0.000279788	0	0.717075	0	0	0.994194	0	0.000831668	0	0	0.00497384
1093	22.5582	6	0.204591	0.0287692	0.00219487	0.00366335	0	0	0.272193	0	0.000346724	0	0.72746	0	0	0.993573	0	0.000910648	0	0	0.00551639
1094	22.2884	6	0.0331513	0.0499835	0.00557718	0.00329659	0	0	0.337942	0	0.000108657	0.0607956	0.601153	0	0	0.929849	0	0.000171584	0.0591879	0.0010688	0.00972253
1095	24.5237	6	0.043341	0.0245394	0.013592	0.00815247	0	0	0.410223	0.0262988	0	0.261526	0.301953	0	0	0.817903	0.00742585	0	0.169759	0.00104049	0.0038716
1096	24.2884	6	0.00470977	0.00691033	0.00472614	0.00679715	0	0	0.398556	0	0	0.0567444	0.5447	0	0	0.953265	0	0	0.0411147	0.00128062	0.0043392
1097	22.4047	6	9.88233e-06	9.93524e-07	9.53766e-08	1.44626e-08	0	0	0.336296	0.0670172	0	9.29463e-08	0.596687	0	0	0.960348	0.0287755	0	5.45118e-08	9.00218e-09	0.0108763
1098	23.6061	6	0.229055	0.0248772	0.0122449	0.00775012	0	0	0.210803	0	0	0.0919613	0.697236	0	0	0.872637	0	0	0.116611	0.00260425	0.00814788
1099	22.5902	6	0.00466985	0.00664006	0.00346894	0.000377957	0	0	0.477495	0	0.00112654	0	0.521379	0	0	0.994504	0	0.00129015	0	0	0.00420633
1100	22.8433	6	3.50131e-05	3.51216e-06	0.00170591	0.00204011	0	0	0.0487454	0.104759	0	0.012443	0.834052	0	0	0.280376	0.125063	0	0.0281539	0.0001927	0.566215
1101	22.5691	6	0.331602	0.0471011	0.0183972	0.0144691	0	0	0.156681	0	0	0.174014	0.669306	0	0	0.715273	0	0	0.268553	0.00383283	0.0123408
1102	24.4936	6	0.000368652	0.00016564	9.26233e-05	5.78368e-05	0	0	0.412373	0.0897198	0	0.000449479	0.497458	0	0	0.971303	0.0283277	0	0.000321576	1.09618e-05	3.67965e-05
1103	23.6563	6	0.0213234	0.0227753	0.00217005	0.0034888	0	0	0.373448	0	0.000495214	0	0.626057	0	0	0.995913	0	0.000937868	0	0	0.00314945
1104	23.3504	6	6.57799e-06	6.6286e-07	6.27591e-08	9.06444e-09	0	0	0.36354	0.154013	0	6.92706e-08	0.482447	0	0	0.942896	0.0547208	0	3.49846e-08	7.67526e-09	0.00238347
1105	22.4666	6	6.3172e-06	6.42353e-07	6.0882e-08	8.84329e-09	0	0	0.376616	0.0251187	0	7.06459e-08	0.598265	0	0	0.986293	0.0089516	0	3.58915e-08	8.04533e-09	0.00475501
1106	22.6571	6	0.399161	0.0499441	0.00993286	0.00785194	0	0	0.116341	0	0	0.0787701	0.804888	0	0	0.794431	0	0	0.184947	0.00306905	0.0175534
1107	24.1166	6	5.04039e-06	0.000405085	0.00528632	0.00727526	0	0	0.326433	0	0	0.0704783	0.603089	0	0	0.934256	0	0	0.0619368	0.00178831	0.00201916
1108	24.2509	6	5.32633e-06	5.29331e-07	8.67815e-06	0.000674478	0	0	0.516265	0.00568725	0	2.09943e-05	0.478027	0	0	0.997676	0.00144489	0	1.15795e-05	8.42855e-07	0.000866461
1109	24.5212	6	0.0886632	0.0253944	0.00237044	0.000311809	0	0	0.439396	0	0.000713731	0	0.55989	0	0	0.996897	0	0.00106302	0	0	0.00204037
1110	24.4249	6	0.00580893	0.0167495	0.00233601	0.000293901	0	0	0.574311	0	0.000849104	0	0.42484	0	0	0.995175	0	0.000968588	0	0	0.00385604
1111	23.8336	6	0.000196772	0.000220953	0.00296	0.00157984	0	0	0.473666	0	0.00108373	0	0.52525	0	0	0.996587	0	0.00134893	0	0	0.00206373
1112	22.4049	6	0.0195064	0.0382113	0.00500985	0.00200762	0	0	0.383021	0	0.000596821	0.0334997	0.582882	0	0	0.963754	0	0.000898947	0.0291349	0.00058793	0.00562454
1113	24.3027	6	0.177706	0.0192705	0.00571488	0.00436287	0	0	0.257045	0	0	0.0428145	0.700141	0	0	0.942506	0	0	0.0464869	0.00147993	0.00952748
1114	23.5943	6	6.72291e-06	6.69508e-07	0.000134001	3.7531e-05	0	0	0.519901	0.042624	0	0.000699766	0.436775	0	0	0.987635	0.011256	0	0.000413978	1.1757e-05	0.000683543
1115	23.4748	6	0.221259	0.0279532	0.00381792	0.00575658	0	0	0.328963	0	0	0.0323985	0.638639	0	0	0.934202	0	0	0.0285078	0.000882844	0.0364076
1116	23.6966	6	0.299285	0.0365057	0.0103269	0.010241	0	0	0.135363	0	0	0.0992313	0.765406	0	0	0.795472	0	0	0.188902	0.0037333	0.0118923
1117	22.4878	6	5.10366e-06	4.43979e-05	0.00282915	0.000371328	0	0	0.393379	0	0.000809232	0	0.605812	0	0	0.995133	0	0.00123335	0	0	0.00363351
1118	22.4899	6	0.190801	0.0340957	0.00333591	0.00636203	0	0	0.235955	0	0	0.022026	0.742019	0	0	0.957932	0	0	0.0275126	0.000909781	0.013646
1119	23.2042	6	7.07268e-06	1.68573e-06	0.00171124	0.00126666	0	0	0.228876	0.209267	0	0.0148916	0.546966	0	0	0.724194	0.0942624	0	0.0152396	0.000183864	0.16612
1120	24.2576	6	5.34212e-06	5.30666e-07	4.97641e-08	6.84439e-09	0	0	0.483534	0.0950226	0	6.63945e-08	0.421444	0	0	0.971793	0.0249862	0	2.53297e-08	6.47267e-09	0.00322079
1121	23.9702	6	5.1219e-06	5.09998e-07	3.59986e-06	0.000411166	0	0	0.495526	0	8.99758e-07	0	0.504473	0	0	0.999199	0	1.69862e-06	0	0	0.000799435
1122	23.7285	6	0.215868	0.0276132	0.00745815	0.00827762	0	0	0.282694	0	0	0.075344	0.641962	0	0	0.908299	0	0	0.0749966	0.00188216	0.0148226
1123	22.9054	6	0.23832	0.0302475	0.0121362	0.0105315	0	0	0.190203	0	0	0.0990899	0.710707	0	0	0.85115	0	0	0.135555	0.0030387	0.010256
1124	22.4733	6	0.074123	0.0351293	0.00837555	0.00868604	0	0	0.235803	0	0	0.0728483	0.691349	0	0	0.901676	0	0	0.0861993	0.00209134	0.0100329
1125	22.8926	6	0.332243	0.0378682	0.0191877	0.0119302	0	0	0.104147	0	0	0.133661	0.762192	0	0	0.690231	0	0	0.289439	0.0045967	0.015734
1126	24.3812	6	9.56507e-06	9.55207e-07	9.11018e-08	1.35147e-08	0	0	0.215519	0.538314	0	6.99027e-08	0.246167	0	0	0.727557	0.270519	0	4.81801e-08	8.19329e-09	0.00192371
1127	23.6205	6	0.189907	0.0234716	0.00276327	0.00569204	0	0	0.262604	0	0	0.0162183	0.721177	0	0	0.974443	0	0	0.0177012	0.000719347	0.00713624
1128	22.6417	6	3.91244e-06	1.8244e-05	0.00228479	0.000273538	0	0	0.501109	0	0.000675913	0	0.498215	0	0	0.996613	0	0.000886393	0	0	0.00250025
1129	23.5963	6	3.00811e-06	2.98905e-07	3.03102e-05	0.000264747	0	0	0.445569	0	7.94804e-06	0	0.554423	0	0	0.996139	0	1.86981e-05	0	0	0.00384188
1130	23.574	6	0.113775	0.0185296	0.00173167	0.000242989	0	0	0.299331	0	0.000501335	0	0.700167	0	0	0.993197	0	0.0012631	0	0	0.00553983
1131	24.5862	6	4.51198e-06	4.48574e-07	3.03446e-06	0.000429541	0	0	0.527314	0.00785147	0	5.55296e-06	0.464829	0	0	0.995928	0.00188431	0	2.84132e-06	2.9953e-07	0.00218431
1132	22.9461	6	0.207737	0.0313307	0.00296032	0.000404919	0	0	0.332801	0	0.000679916	0	0.666519	0	0	0.992989	0	0.00121109	0	0	0.00579993
1133	24.6235	6	2.57862e-06	4.20331e-07	3.88806e-08	4.89138e-09	0	0	0.321401	0.457964	0	4.1767e-08	0.220635	0	0	0.848085	0.15135	0	2.04282e-08	6.10265e-09	0.000564527
1134	22.592	6	0.00996513	0.0277872	0.00473405	0.000694091	0	0	0.422857	0	0.00172285	0	0.57542	0	0	0.99713	0	0.00198251	0	0	0.000887784
1135	22.5239	6	2.85277e-05	2.91688e-06	0.00205305	0.00216757	0	0	0.201114	0.206501	0	0.01715	0.575235	0	0	0.803859	0.163567	0	0.0264195	0.000182144	0.00597199
1136	23.1389	6	0.259546	0.0289052	0.00262751	0.00259022	0	0	0.288625	0	0.00052744	0	0.710847	0	0	0.993174	0	0.00113177	0	0	0.0056946
1137	22.6031	6	0.142558	0.0398828	0.00378213	0.000526821	0	0	0.360583	0	0.000995324	0	0.638422	0	0	0.992385	0	0.00146804	0	0	0.00614709
1138	24.1031	6	4.83349e-06	1.09927e-06	0.000785207	0.000579802	0	0	0.562299	0	0.000261901	0	0.437439	0	0	0.99794	0	0.000325458	0	0	0.0017345
1139	22.6223	6	4.24449e-06	1.17488e-05	0.00248831	0.000324763	0	0	0.439133	0	0.000807244	0	0.56006	0	0	0.994294	0	0.0011666	0	0	0.00453973
1140	22.7323	6	0.198044	0.0263361	0.00184425	0.00421336	0	0	0.267628	0	0.00025719	0	0.732115	0	0	0.993683	0	0.000791676	0	0	0.00552527
1141	23.6037	6	0.0390538	0.0368125	0.00341782	0.00255863	0	0	0.366873	0	0.00115632	0	0.63197	0	0	0.992334	0	0.00174288	0	0	0.00592333
1142	24.145	6	0.157653	0.0355417	0.0135546	0.0117135	0	0	0.236994	0	0	0.17512	0.587886	0	0	0.800658	0	0	0.190768	0.00349084	0.00508272
1143	22.6115	6	0.0907408	0.0386349	0.00367774	0.000523379	0	0	0.327011	0	0.00103291	0	0.671956	0	0	0.91932	0	0.00157776	0	0	0.0791018
1144	23.851	6	0.33942	0.0378702	0.019934	0.012979	0	0	0.191379	0	0	0.204184	0.604436	0	0	0.727383	0	0	0.25363	0.00394016	0.015046
1145	23.0627	6	0.211239	0.0326869	0.00839817	0.00870922	0	0	0.230394	0	0	0.073385	0.696221	0	0	0.894786	0	0	0.0877954	0.00216111	0.015258
1146	22.6853	6	7.89051e-06	7.85221e-07	7.47261e-08	1.10099e-08	0	0	0.408327	0.022602	0	8.39023e-08	0.569071	0	0	0.990969	0.00780145	0	4.04981e-08	7.89685e-09	0.00122985
1147	24.7715	6	5.12974e-06	5.09508e-07	4.76421e-08	6.43804e-09	0	0	0.381865	0.355451	0	5.52525e-08	0.262684	0	0	0.891064	0.107664	0	2.43681e-08	6.40078e-09	0.00127257
1148	23.8626	6	0.133984	0.0149154	0.00138117	0.000188248	0	0	0.277132	0	0.000320546	0	0.722548	0	0	0.992364	0	0.000965664	0	0	0.00667064
1149	24.6535	6	3.9719e-06	3.95685e-07	3.67803e-08	4.86656e-09	0	0	0.527149	0.0951139	0	5.87551e-08	0.377737	0	0	0.977871	0.0218491	0	2.00807e-08	6.2588e-09	0.000279855
1150	23.8373	6	0.13607	0.0151607	0.0014036	0.0001909	0	0	0.290116	0	0.00034159	0	0.709542	0	0	0.99328	0	0.000976306	0	0	0.00574323
1151	22.9078	6	0.526801	0.066831	0.032233	0.0209281	0	0	0.0626601	0	0	0.28502	0.65232	0	0	0.362986	0	0	0.607418	0.00550027	0.0240952
1152	24.574	6	0.221661	0.0309557	0.0212318	0.0208684	0	0	0.159887	0	0	0.171764	0.668349	0	0	0.74033	0	0	0.242193	0.00489429	0.0125823
1153	23.0746	6	0.0223798	0.022898	0.0079434	0.00488183	0	0	0.434794	0	0	0.114439	0.450766	0	0	0.911387	0	0	0.0800774	0.00156406	0.00697111
1154	24.2728	6	0.0192615	0.0109161	0.00608519	0.0038334	0	0	0.346817	0.0728436	0	0.101061	0.479278	0	0	0.8854	0.0265942	0	0.0842111	0.000666691	0.00312758
1155	22.9941	6	9.89234e-06	9.88355e-07	9.37421e-08	1.40427e-08	0	0	0.315718	0.237447	0	8.62007e-08	0.446835	0	0	0.894594	0.100797	0	5.00564e-08	8.35432e-09	0.00460863
1156	24.3518	6	0.232769	0.0285638	0.0195489	0.0159523	0	0	0.154013	0	0	0.166363	0.679625	0	0	0.737576	0	0	0.244498	0.00464176	0.0132842
1157	24.7235	6	0.0929934	0.0293716	0.0135931	0.0116447	0	0	0.209138	0	0	0.182851	0.608011	0	0	0.777843	0	0	0.212404	0.00430247	0.00545081
1158	23.9907	6	0.202099	0.0229973	0.00837129	0.00837691	0	0	0.163654	0	0	0.0687176	0.767628	0	0	0.87401	0	0	0.111105	0.00291379	0.0119708
1159	23.1961	6	0.249671	0.0276863	0.00443509	0.00272302	0	0	0.279067	0	0	0.0326096	0.688323	0	0	0.957194	0	0	0.0346422	0.00103275	0.00713078
1160	24.6973	6	4.68593e-06	4.65805e-07	3.42884e-06	5.4298e-07	0	0	0.519229	0.0265564	0	6.48047e-06	0.454208	0	0	0.993005	0.00648159	0	3.37976e-06	3.41284e-07	0.000509711
1161	24.8264	6	0.0436294	0.0258083	0.00627576	0.00383212	0	0	0.426728	0	0	0.0878798	0.485392	0	0	0.936106	0	0	0.0592226	0.00162574	0.00304536
1162	24.8926	6	4.35543e-06	4.33199e-07	2.36915e-06	0.000187683	0	0	0.557298	0.0118029	0	4.13912e-06	0.430895	0	0	0.996747	0.0026579	0	1.97789e-06	2.27711e-07	0.000593144
1163	23.538	6	0.180399	0.0238162	0.00174148	0.00386455	0	0	0.282615	0	0.000282541	0	0.717102	0	0	0.994735	0	0.000820202	0	0	0.004445
1164	22.7502	6	1.05529e-05	1.05376e-06	0.00169741	0.00172374	0	0	0.406028	0.177171	0	0.0163256	0.400476	0	0	0.923322	0.0613564	0	0.0124661	0.000135462	0.00271993
1165	24.6461	6	4.7644e-06	4.73832e-07	9.16061e-07	5.59621e-07	0	0	0.534529	0.0277202	0	1.22788e-06	0.43775	0	0	0.992918	0.0065886	0	5.82943e-07	8.41612e-08	0.000492832
1166	24.4859	6	4.46204e-06	4.44018e-07	4.12626e-08	5.48091e-09	0	0	0.505627	0.136144	0	5.9762e-08	0.358229	0	0	0.966642	0.0329015	0	2.12846e-08	6.14455e-09	0.000456171
1167	22.8451	6	0.200979	0.0411203	0.00628583	0.00632071	0	0	0.262172	0	0	0.0612632	0.676564	0	0	0.917343	0	0	0.0708253	0.00153509	0.0102961
1168	23.2033	6	0.230363	0.0253135	0.0133591	0.0111664	0	0	0.188131	0	0	0.113793	0.698075	0	0	0.832812	0	0	0.153962	0.00334877	0.00987735
1169	24.5026	6	5.38346e-06	5.35137e-07	5.78503e-05	0.000177695	0	0	0.489051	0.0231549	0	0.000256717	0.487537	0	0	0.99325	0.00623174	0	0.000156235	6.28389e-06	0.000355745
1170	23.0377	6	5.80351e-06	0.00615159	0.00670075	0.00795461	0	0	0.34712	0	0	0.0875034	0.565376	0	0	0.899489	0	0	0.0710917	0.00177535	0.0276435
1171	22.7502	6	7.94748e-06	2.13387e-06	0.00143357	0.000588701	0	0	0.41672	0	0.00049408	0	0.582785	0	0	0.996844	0	0.000682153	0	0	0.0024743
1172	22.8474	6	6.8084e-06	6.79577e-07	6.24032e-07	0.000134472	0	0	0.461445	0	1.63349e-07	0	0.538555	0	0	0.999225	0	3.10174e-07	0	0	0.000774522
1173	22.8282	6	4.57569e-05	1.39351e-05	0.000579424	0.00264044	0	0	0.396587	0	0	0.00441891	0.598994	0	0	0.995029	0	0	0.0037258	0.000109135	0.0011362
1174	24.0737	6	0.340626	0.0414841	0.0226099	0.0136932	0	0	0.171205	0	0	0.242231	0.586564	0	0	0.670823	0	0	0.315316	0.00448064	0.00938087
1175	22.7792	6	0.0949723	0.0331724	0.00911413	0.00901597	0	0	0.23054	0	0	0.0813806	0.688079	0	0	0.891692	0	0	0.0967133	0.00233739	0.00925781
1176	22.8619	6	4.67999e-06	4.70887e-07	4.39629e-08	5.8865e-09	0	0	0.469197	0.0180472	0	5.92464e-08	0.512756	0	0	0.989954	0.00486905	0	2.34319e-08	6.49007e-09	0.00517674
1177	23.4818	6	0.042921	0.0244398	0.0180855	0.0111206	0	0	0.265703	0.298063	0	0.265238	0.170996	0	0	0.645721	0.114641	0	0.223691	0.00104868	0.0148986
1178	23.075	6	6.82175e-06	6.80745e-07	6.37347e-08	8.94183e-09	0	0	0.450244	0.115222	0	7.33421e-08	0.434534	0	0	0.964691	0.0339641	0	3.06734e-08	6.63689e-09	0.00134484
1179	22.7804	6	0.0257557	0.0153723	0.0162544	0.0103602	0	0	0.244325	0.0689175	0	0.263697	0.42306	0	0	0.696275	0.0321619	0	0.265609	0.00123206	0.00472176
1180	23.1872	6	0.218576	0.0364923	0.00855845	0.0063082	0	0	0.283552	0	0	0.089075	0.627373	0	0	0.901151	0	0	0.0917367	0.00192051	0.00519217
1181	23.769	6	0.354559	0.0473189	0.0198116	0.0134245	0	0	0.120559	0	0	0.203955	0.675486	0	0	0.623267	0	0	0.359052	0.00492572	0.012755
1182	24.2713	6	0.111455	0.0284354	0.00725133	0.00532192	0	0	0.380706	0	0	0.0905552	0.528739	0	0	0.920946	0	0	0.0682457	0.00170537	0.00910271
1183	24.3473	6	0.276468	0.0310735	0.0132344	0.0087204	0	0	0.159961	0	0	0.132749	0.70729	0	0	0.657168	0	0	0.172459	0.00340807	0.166965
1184	24.6423	6	0.163829	0.0186807	0.00176117	0.00195035	0	0	0.326891	0	0.000329538	0	0.67278	0	0	0.986817	0	0.000808189	0	0	0.0123748
1185	24.8193	6	0.000834568	0.00052981	0.00118126	0.00181263	0	0	0.5573	0	0	0.0140163	0.428684	0	0	0.991339	0	0	0.00750521	0.000206843	0.00094849
1186	24.4449	6	3.92314e-06	3.9049e-07	3.63615e-08	4.90238e-09	0	0	0.480871	0.126132	0	5.73781e-08	0.392996	0	0	0.967928	0.0313698	0	2.12517e-08	6.68162e-09	0.000701724
1187	22.999	6	7.97315e-06	3.71623e-06	0.000108124	0.000529835	0	0	0.481965	0	3.09119e-05	0	0.518004	0	0	0.998551	0	4.65021e-05	0	0	0.00140241
1188	22.8255	6	0.12368	0.0380367	0.00345071	0.00321748	0	0	0.310613	0	0.000867302	0	0.688519	0	0	0.993431	0	0.00153626	0	0	0.00503246
1189	22.8439	6	6.76598e-06	6.76214e-07	6.4037e-08	9.25033e-09	0	0	0.414318	0.0457666	0	7.4994e-08	0.539915	0	0	0.982823	0.014936	0	3.47226e-08	7.51354e-09	0.00224068
1190	24.5064	6	0.000672267	0.000626253	0.00312758	0.00329224	0	0	0.45095	0	0	0.0451349	0.503915	0	0	0.918189	0	0	0.0282059	0.000589671	0.0530152
1191	24.4823	6	0.197438	0.0237125	0.00522449	0.00326034	0	0	0.303045	0	0	0.0520188	0.644936	0	0	0.92732	0	0	0.0483203	0.00146267	0.0228971
1192	24.4041	6	4.82553e-06	4.79909e-07	4.5508e-08	6.71736e-09	0	0	0.338165	0.191123	0	6.23158e-08	0.470712	0	0	0.93029	0.0674656	0	3.21963e-08	8.80718e-09	0.00224444
1193	24.4462	6	4.11662e-06	4.10266e-07	3.82969e-08	5.27053e-09	0	0	0.509365	0.0296516	0	6.28236e-08	0.460984	0	0	0.992371	0.00719852	0	2.2626e-08	6.88875e-09	0.000430059
1194	25.1579	5	0.448509	0.0735968	0.0408645	0.0242125	0	0	0.0885375	0	0	0.399831	0.511632	0	0	0.384541	0	0	0.596512	0.00626579	0.0126817
1195	23.2368	6	0.199614	0.0217797	0.00205077	0.00119242	0	0	0.250948	0	1.71694e-05	0.00942558	0.739609	0	0	0.982669	0	5.75697e-05	0.0110327	0.000470073	0.00577101
1196	24.4165	6	4.17901e-06	4.16746e-07	3.90993e-08	5.42728e-09	0	0	0.365436	0.255873	0	5.33705e-08	0.378691	0	0	0.918268	0.0803918	0	2.48364e-08	7.46552e-09	0.00133975
1197	22.821	6	7.64676e-06	7.61634e-07	0.000114412	0.000579852	0	0	0.424777	0	3.28475e-05	0	0.57519	0	0	0.997531	0	5.4549e-05	0	0	0.00241436
1198	22.9684	6	0.155105	0.0280489	0.00221974	0.00559305	0	0	0.291491	0	0	0.01354	0.694969	0	0	0.975458	0	0	0.0135358	0.0005581	0.0104484
1199	23.1899	6	8.65097e-06	8.63862e-07	8.18003e-08	1.21642e-08	0	0	0.337482	0.204065	0	8.13134e-08	0.458453	0	0	0.915315	0.0803277	0	4.43733e-08	8.13549e-09	0.00435773
1200	24.6774	6	0.192054	0.0245215	0.00859204	0.00691589	0	0	0.354495	0	0	0.101086	0.544419	0	0	0.91355	0	0	0.0795637	0.00200231	0.00488414
1201	24.4865	6	5.53898e-06	5.50737e-07	1.34196e-05	2.67689e-06	0	0	0.441959	0.0354236	0	3.72635e-05	0.522581	0	0	0.988656	0.0105399	0	2.42242e-05	1.51892e-06	0.000778679
1202	23.2236	6	0.367752	0.042068	0.0174397	0.0137405	0	0	0.164441	0	0	0.168651	0.666908	0	0	0.73281	0	0	0.249999	0.00382559	0.0133661
1203	23.1802	6	0.259542	0.0285322	0.00644896	0.00392165	0	0	0.286809	0	0	0.0515875	0.661604	0	0	0.931862	0	0	0.0522108	0.00135813	0.0145687
1204	24.9017	6	0.0061119	0.00346233	0.00202887	0.00132818	0	0	0.416822	0.0659638	0	0.0280383	0.489176	0	0	0.959195	0.0198429	0	0.0198905	0.000261259	0.000810788
1205	24.6585	6	0.244346	0.0270854	0.0132107	0.00841389	0	0	0.241553	0	0	0.142979	0.615468	0	0	0.836731	0	0	0.153517	0.00322796	0.0065243
1206	24.3629	6	0.0218541	0.0229165	0.00789455	0.00492937	0	0	0.341471	0	0	0.122523	0.536006	0	0	0.892032	0	0	0.103362	0.00225836	0.0023473
1207	22.9724	6	0.112386	0.0328079	0.0126843	0.0108449	0	0	0.201591	0	0	0.116775	0.681634	0	0	0.837456	0	0	0.149078	0.00323904	0.0102261
1208	22.9813	6	0.12458	0.0328815	0.0132053	0.0111167	0	0	0.198482	0	0	0.121134	0.680384	0	0	0.830745	0	0	0.155954	0.00333473	0.00996669
1209	23.1849	6	0.0410757	0.0310623	0.00279091	0.000385865	0	0	0.332559	0	0.000795673	0	0.666646	0	0	0.989896	0	0.00144177	0	0	0.0086625
1210	24.8151	6	0.253663	0.0325408	0.0191342	0.0143147	0	0	0.193858	0	0	0.194848	0.611293	0	0	0.750747	0	0	0.234782	0.00429217	0.0101793
1211	24.6868	6	0.0443275	0.0234002	0.00216156	0.00427391	0	0	0.428792	0	0.00011672	0.0186308	0.55246	0	0	0.980691	0	0.000221868	0.0128569	0.000519851	0.00570993
1212	24.6658	6	4.42995e-06	5.30318e-07	0.000298176	0.00151017	0	0	0.583739	0	9.2522e-05	0	0.416168	0	0	0.998766	0	0.000124324	0	0	0.00110978
1213	22.9934	6	1.01735e-05	0.0157583	0.01828	0.0138949	0	0	0.186299	0	0	0.224926	0.588775	0	0	0.716718	0	0	0.270852	0.00493149	0.00749937
1214	23.094	6	0.254333	0.0279578	0.0122157	0.0106094	0	0	0.220041	0	0	0.104937	0.675022	0	0	0.861904	0	0	0.127554	0.00271614	0.00782667
1215	23.1356	6	5.48245e-06	5.44008e-07	5.04475e-08	6.44681e-09	0	0	0.592602	0.0210466	0	6.61521e-08	0.386352	0	0	0.994609	0.00464448	0	2.1133e-08	5.31041e-09	0.000746669
1216	25.0416	5	4.14536e-06	4.12371e-07	3.85078e-08	5.26789e-09	0	0	0.527396	0.0333491	0	6.34937e-08	0.439255	0	0	0.991691	0.00782299	0	2.20825e-08	6.69508e-09	0.000486453
1217	23.1594	6	0.210532	0.0391946	0.00960283	0.00874552	0	0	0.264732	0	0	0.105228	0.63004	0	0	0.877146	0	0	0.114369	0.00221442	0.00627082
1218	25.5897	5	0.00781532	0.00443127	0.00249338	0.00154161	0	0	0.593207	0.0341103	0	0.0384688	0.334214	0	0	0.972335	0.00689543	0	0.0188019	0.000253877	0.00171393
1219	23.1899	6	0.190893	0.0263316	0.00203861	0.00358515	0	0	0.294724	0	0.000347855	0	0.704928	0	0	0.9943	0	0.000868715	0	0	0.00483123
1220	23.296	6	0.0631296	0.0484483	0.00478301	0.000901039	0	0	0.236837	0	0.0011921	0.00126368	0.760707	0	0	0.992611	0	0.00305626	0.00180986	3.85745e-05	0.00248397
1221	24.8454	6	0.203834	0.0278905	0.0128748	0.00898317	0	0	0.255343	0	0	0.153527	0.59113	0	0	0.767836	0	0	0.143677	0.00299929	0.0854879
1222	23.0742	6	0.100507	0.0339391	0.0102529	0.00963192	0	0	0.238197	0	0	0.099307	0.662496	0	0	0.875007	0	0	0.112817	0.00257157	0.0096041
1223	24.1168	6	6.44558e-06	6.50088e-07	6.16395e-08	8.99115e-09	0	0	0.271902	0.358146	0	6.11859e-08	0.369952	0	0	0.843405	0.151544	0	3.687e-08	8.19884e-09	0.00505022
1224	24.3447	6	0.0320883	0.0297392	0.00265453	0.00331783	0	0	0.382291	0	0.000874279	0	0.616835	0	0	0.993156	0	0.00143492	0	0	0.00540881
1225	23.1249	6	0.0190535	0.010963	0.0108783	0.00721745	0	0	0.224897	0.247462	0	0.15334	0.374301	0	0	0.696243	0.129236	0	0.170225	0.000864062	0.00343099
1226	25.0944	5	3.91764e-06	3.89047e-07	0.00149095	0.00116387	0	0	0.545196	0	0	0.0195703	0.435234	0	0	0.974361	0	0	0.0104181	0.000187978	0.0150325
1227	23.237	6	7.06846e-06	8.3429e-07	0.000536366	0.000530351	0	0	0.467277	0	0.000172459	0	0.53255	0	0	0.999033	0	0.000239932	0	0	0.00072696
1228	24.6988	6	0.356297	0.0626109	0.0349053	0.0222972	0	0	0.0585396	0	0	0.386205	0.555255	0	0	0.291114	0	0	0.686231	0.00668737	0.0159676
1229	24.959	6	4.05887e-06	4.03074e-07	3.75464e-08	5.00469e-09	0	0	0.557899	0.0229569	0	6.20574e-08	0.419144	0	0	0.994297	0.0050851	0	2.04163e-08	6.27722e-09	0.000617816
1230	23.3627	6	5.18156e-06	5.368e-07	0.000115879	0.000427732	0	0	0.429417	0	3.3312e-05	0	0.570549	0	0	0.993383	0	6.16081e-05	0	0	0.00655537
1231	24.865	6	0.0779482	0.0231045	0.00450456	0.00496865	0	0	0.416095	0	0	0.0563345	0.527571	0	0	0.956603	0	0	0.0391581	0.00125143	0.00298704
1232	23.3976	6	0.22693	0.0292952	0.00275439	0.000366481	0	0	0.318538	0	0.000573172	0	0.680889	0	0	0.99481	0	0.00110152	0	0	0.00408883
1233	25.2906	5	0.199329	0.0223157	0.0124792	0.00843102	0	0	0.240865	0	0	0.13336	0.625775	0	0	0.84733	0	0	0.141345	0.00331384	0.00801142
1234	24.608	6	4.63724e-06	4.61992e-07	3.70304e-06	6.15011e-07	0	0	0.456901	0.0448067	0	7.04371e-06	0.498286	0	0	0.984181	0.0123488	0	4.15379e-06	4.08727e-07	0.00346529
1235	24.919	6	0.0157227	0.00892189	0.00525409	0.00384446	0	0	0.468173	0	0	0.0969567	0.43487	0	0	0.936494	0	0	0.0605214	0.000598806	0.0023858
1236	25.7845	5	0.156745	0.0202005	0.0112761	0.00716848	0	0	0.234182	0	0	0.108371	0.657447	0	0	0.870394	0	0	0.117808	0.00315361	0.00864414
1237	24.3928	6	0.105572	0.0116838	0.0010781	0.000150884	0	0	0.195362	0	0.000181702	0	0.804457	0	0	0.987275	0	0.000870182	0	0	0.0118552
1238	25.2929	5	4.42489e-06	4.39211e-07	4.09571e-08	5.45827e-09	0	0	0.449901	0.226413	0	5.6005e-08	0.323686	0	0	0.923352	0.0586549	0	2.13963e-08	6.2097e-09	0.0179935
1239	24.3004	6	0.145401	0.0161951	0.00151007	0.000207735	0	0	0.273073	0	0.000338347	0	0.726588	0	0	0.992644	0	0.000995096	0	0	0.00636061
1240	23.4137	6	0.175568	0.0358007	0.0083531	0.0084648	0	0	0.215077	0	0	0.0855157	0.699407	0	0	0.708107	0	0	0.0908784	0.00193522	0.199079
1241	24.2189	6	0.127027	0.0141455	0.00130765	0.00135433	0	0	0.184636	0	0.000206176	0	0.815158	0	0	0.987417	0	0.000954379	0	0	0.0116286
1242	25.0839	5	1.06624e-05	3.22181e-06	0.0026288	0.00242678	0	0	0.521046	0	0	0.041709	0.437245	0	0	0.974576	0	0	0.0235669	0.000337062	0.00152023
1243	24.6151	6	5.44358e-06	5.42624e-07	5.11087e-08	7.39743e-09	0	0	0.404856	0.150708	0	6.79382e-08	0.444436	0	0	0.95304	0.0465843	0	3.04185e-08	7.6778e-09	0.000375461
1244	23.4899	6	1.01666e-05	1.01995e-06	9.75667e-08	1.45866e-08	0	0	0.286242	0.314684	0	8.36517e-08	0.399074	0	0	0.855024	0.142197	0	5.14989e-08	8.35677e-09	0.00277908
1245	23.331	6	5.23375e-06	5.20212e-07	4.85455e-08	6.5447e-09	0	0	0.534143	0.00940995	0	6.71636e-08	0.456447	0	0	0.996583	0.00228736	0	2.37328e-08	6.15381e-09	0.00112988
1246	23.2793	6	0.540256	0.0624271	0.0326407	0.0225923	0	0	0.0600922	0	0	0.290587	0.649321	0	0	0.354446	0	0	0.619487	0.00591427	0.0201527
1247	24.2265	6	0.139202	0.0153511	0.00141978	0.000188257	0	0	0.338145	0	0.000365823	0	0.661489	0	0	0.992203	0	0.000890743	0	0	0.00690609
1248	23.6546	6	1.28214e-05	2.83886e-05	0.000133987	0.000362052	0	0	0.610591	0	3.77827e-05	0	0.389371	0	0	0.99995	0	4.95762e-05	0	0	0
1249	23.275	6	0.00304014	0.00435356	0.0149063	0.0122283	0	0	0.217772	0	0	0.176214	0.606014	0	0	0.785091	0	0	0.201237	0.00377111	0.00990057
1250	23.6621	6	7.87074e-06	7.8755e-07	7.44077e-08	1.09739e-08	0	0	0.398668	0.113653	0	8.29806e-08	0.487679	0	0	0.960343	0.0388867	0	3.97268e-08	7.77734e-09	0.000770493
1251	23.2998	6	0.141895	0.0455594	0.0177982	0.0137502	0	0	0.289763	0	0	0.244727	0.46551	0	0	0.762664	0	0	0.217536	0.00313828	0.016661
1252	25.5209	5	0.047568	0.0269209	0.0148914	0.00889921	0	0	0.390325	0.0904162	0	0.289048	0.230211	0	0	0.784456	0.0248721	0	0.185461	0.00116216	0.00404876
1253	25.1791	5	0.18371	0.0200035	0.0136108	0.0110906	0	0	0.227145	0	0	0.148531	0.624324	0	0	0.825409	0	0	0.160608	0.00378987	0.0101924
1254	25.0621	5	0.20668	0.0354426	0.02498	0.0175202	0	0	0.169363	0	0	0.287225	0.543412	0	0	0.642242	0	0	0.344975	0.00546418	0.0073187
1255	25.1327	5	0.0279032	0.0292936	0.00879657	0.00550295	0	0	0.167068	0	0	0.112399	0.720533	0	0	0.535335	0	0	0.112744	0.00263339	0.349287
1256	24.5841	6	0.196923	0.0251152	0.0129534	0.0109733	0	0	0.246308	0	0	0.147747	0.605945	0	0	0.828455	0	0	0.15209	0.00332686	0.0161272
1257	24.7137	6	0.0102814	0.00583657	0.00325359	0.00202688	0	0	0.292559	0.289493	0	0.0404736	0.377474	0	0	0.840351	0.119228	0	0.0378915	0.000367273	0.00216174
1258	24.1189	6	0.176923	0.0192958	0.0016058	0.00318177	0	0	0.266987	0	0.000258048	0	0.732755	0	0	0.99286	0	0.000766716	0	0	0.00637286
1259	25.0459	5	0.279453	0.0375664	0.0209754	0.0135688	0	0	0.181632	0	0	0.252509	0.565859	0	0	0.68202	0	0	0.30529	0.00489958	0.00779043
1260	24.866	6	6.03874e-07	7.79124e-08	8.04152e-09	9.4254e-10	0.00428648	0	0.416437	0.35093	0	2.92717e-08	0.228346	3.54368e-05	0	0.915259	0.0830396	0	1.01875e-08	6.48228e-09	0.00166571
1261	23.9229	6	0.0870539	0.0481058	0.0148117	0.0120361	0	0	0.228213	0	0	0.222958	0.54883	0	0	0.740382	0	0	0.246801	0.00367559	0.00914124
1262	23.7079	6	0.475594	0.0545085	0.0291051	0.0180082	0	0	0.0797288	0	0	0.264759	0.655512	0	0	0.452724	0	0	0.527375	0.00582157	0.0140797
1263	25.2611	5	0.18468	0.022889	0.0102131	0.00709042	0	0	0.345999	0	0	0.128305	0.525696	0	0	0.891848	0	0	0.10017	0.00245559	0.00552694
1264	24.8441	6	0.0208461	0.0207811	0.0139966	0.0114284	0	0	0.244662	0	0	0.177987	0.577351	0	0	0.795409	0	0	0.175052	0.00387742	0.0256619
1265	23.3843	6	0.0283811	0.0162714	0.0141989	0.00922373	0	0	0.209242	0.152714	0	0.222568	0.415475	0	0	0.662996	0.0802733	0	0.250881	0.00119612	0.0046534
1266	25.2801	5	0.0611707	0.0286214	0.0142055	0.0084569	0	0	0.408522	0	0	0.22721	0.364268	0	0	0.846359	0	0	0.147091	0.00293936	0.00361111
1267	24.9973	6	4.12758e-06	9.87008e-07	1.06971e-05	0.000945012	0	0	0.483607	0	0	3.0461e-05	0.516362	0	0	0.999308	0	0	1.78252e-05	1.3411e-06	0.000672557
1268	23.5238	6	5.47853e-06	5.44732e-07	5.1106e-08	7.03626e-09	0	0	0.509759	0.00453709	0	6.93588e-08	0.485704	0	0	0.998165	0.00116851	0	2.58548e-08	6.48998e-09	0.000666415
1269	23.5078	6	5.35297e-06	5.32844e-07	5.0336e-08	7.23675e-09	0	0	0.441912	0.00867705	0	6.97972e-08	0.549411	0	0	0.996664	0.00256253	0	2.98942e-08	7.61772e-09	0.000773139
1270	23.4323	6	0.00297888	0.0171069	0.00384803	0.000546015	0	0	0.457517	0	0.00146606	0	0.541017	0	0	0.995922	0	0.00169865	0	0	0.00237921
1271	23.6288	6	0.374435	0.0428012	0.0201661	0.0140909	0	0	0.151202	0	0	0.20184	0.646958	0	0	0.681146	0	0	0.303659	0.00439127	0.0108029
1272	23.5526	6	0.0132404	0.00767541	0.00872719	0.00577649	0	0	0.345008	0.0174737	0	0.148878	0.48864	0	0	0.846974	0.00622769	0	0.120502	0.000825408	0.0254701
1273	23.5086	6	0.0395594	0.0344427	0.00321524	0.000432663	0	0	0.467664	0	0.00109864	0	0.531237	0	0	0.995587	0	0.00133722	0	0	0.00307625
1274	25.9963	5	0.161	0.0193113	0.0107784	0.00662246	0	0	0.272522	0	0	0.116261	0.611218	0	0	0.880453	0	0	0.110173	0.0029639	0.0064096
1275	25.5788	5	0.00769169	0.00445745	0.00459795	0.0034822	0	0	0.512276	0	0	0.0868992	0.400825	0	0	0.948449	0	0	0.0482767	0.000598121	0.00267636
1276	25.2476	5	0.00979703	0.00556453	0.00338289	0.00213464	0	0	0.471752	0.0365952	0	0.0566887	0.434964	0	0	0.953406	0.00952081	0	0.0350887	0.000399221	0.00158555
1277	25.4089	5	0.243529	0.0363022	0.0252948	0.017629	0	0	0.132933	0	0	0.247382	0.619684	0	0	0.625249	0	0	0.359052	0.00615788	0.0095413
1278	25.7755	5	0.156709	0.01697	0.00155022	0.000976263	0	0	0.426948	0	0.000398416	0	0.572654	0	0	0.994387	0	0.000734715	0	0	0.00487796
1279	25.3536	5	0.46533	0.474864	0.431101	0.384103	0	0	0.0589197	0	0.0561936	0.29158	0.593306	0	0	0.321063	0	0.188176	0.469112	0.0112448	0.0104047
1280	25.4492	5	0.0107103	0.0198986	0.00256543	0.00184409	0	0	0.575573	0	0	0.0311473	0.39328	0	0	0.982236	0	0	0.0157434	0.000642963	0.0013778
1281	23.4799	6	0.209164	0.0247487	0.0132367	0.0110818	0	0	0.198204	0	0	0.122806	0.67899	0	0	0.828966	0	0	0.156444	0.00345119	0.0111386
1282	25.7495	5	0.0271228	0.015388	0.00908764	0.00711627	0	0	0.42875	0	0	0.18549	0.38576	0	0	0.879259	0	0	0.116049	0.00181875	0.00287365
1283	23.5181	6	0.225472	0.0247109	0.0132281	0.0110778	0	0	0.193893	0	0	0.112821	0.693286	0	0	0.834388	0	0	0.148128	0.00324985	0.0142345
1284	24.8449	6	5.35719e-06	7.73342e-07	0.000384144	0.000345961	0	0	0.434558	0.105208	0	0.00304206	0.457192	0	0	0.965064	0.0311681	0	0.00208214	4.53613e-05	0.00164059
1285	24.3146	6	0.119253	0.0321186	0.013747	0.0116617	0	0	0.257645	0	0	0.180443	0.561912	0	0	0.805763	0	0	0.178896	0.00343449	0.0119059
1286	25.8065	5	0.201624	0.0256672	0.0143611	0.010539	0	0	0.262243	0	0	0.176928	0.560829	0	0	0.821745	0	0	0.167262	0.00371694	0.00727548
1287	23.6127	6	4.89056e-06	4.89887e-07	5.22627e-06	0.000386854	0	0	0.498033	0	1.25325e-06	0	0.501966	0	0	0.999407	0	2.36269e-06	0	0	0.000590546
1288	23.9369	6	0.402001	0.0471225	0.0263462	0.0177932	0	0	0.0809722	0	0	0.231896	0.687131	0	0	0.493453	0	0	0.479274	0.00606578	0.0212078
1289	25.2077	5	0.222458	0.0377288	0.0241245	0.0212153	0	0	0.141623	0	0	0.201469	0.656908	0	0	0.684276	0	0	0.296761	0.00561371	0.0133493
1290	23.7072	6	1.04701e-05	1.0433e-06	9.99845e-08	1.52838e-08	0	0	0.285145	0.26831	0	9.0284e-08	0.446545	0	0	0.874851	0.125149	0	5.72546e-08	9.15845e-09	8.04899e-08
1291	25.2703	5	0.00788761	0.00448525	0.00249447	0.00152442	0	0	0.461323	0.117973	0	0.0357798	0.384924	0	0	0.945055	0.0308997	0	0.0223268	0.000284165	0.00143427
1292	25.4069	5	0.00730044	0.00421035	0.00477501	0.00336252	0	0	0.514693	0	0	0.0889441	0.396363	0	0	0.948189	0	0	0.0491198	0.000603775	0.00208705
1293	25.3884	5	0.0125432	0.0213271	0.00449323	0.00305633	0	0	0.559933	0	0	0.0638282	0.376239	0	0	0.96471	0	0	0.0329242	0.00108845	0.00127717
1294	24.7873	6	0.360003	0.0674227	0.0375421	0.0239676	0	0	0.0536884	0	0	0.416805	0.529507	0	0	0.258274	0	0	0.720336	0.0067228	0.0146676
1295	23.6077	6	0.0261083	0.0338941	0.00322613	0.000458663	0	0	0.436183	0	0.00111852	0	0.562698	0	0	0.997176	0	0.00147277	0	0	0.00135143
1296	25.1857	5	0.0591242	0.0282299	0.0116471	0.00888433	0	0	0.334182	0	0	0.181189	0.484628	0	0	0.799673	0	0	0.135125	0.00289677	0.0623051
1297	23.6411	6	0.263553	0.0378125	0.0099308	0.00735787	0	0	0.182072	0	0	0.101576	0.716352	0	0	0.835661	0	0	0.152113	0.00298494	0.00924119
1298	25.1829	5	4.11331e-06	4.08677e-07	2.0389e-06	2.93777e-07	0	0	0.534393	0.111864	0	3.2185e-06	0.353739	0	0	0.972345	0.0254846	0	1.55132e-06	1.88228e-07	0.00216841
1299	24.793	6	0.369135	0.0474544	0.0265162	0.017847	0	0	0.0915803	0	0	0.269706	0.638714	0	0	0.494713	0	0	0.485998	0.00646725	0.0128211
1300	25.5419	5	0.0243579	0.013797	0.00775981	0.00483921	0	0	0.383322	0.0165337	0	0.158445	0.4417	0	0	0.878355	0.00492	0	0.112126	0.000956941	0.00364186
1301	25.4173	5	0.328948	0.0543987	0.0302345	0.0179128	0	0	0.153924	0	0	0.311813	0.534262	0	0	0.594221	0	0	0.390266	0.00543262	0.0100802
1302	23.8245	6	4.23934e-06	4.37061e-07	8.54998e-05	0.000350372	0	0	0.480435	0	2.40878e-05	0	0.519541	0	0	0.994982	0	4.3542e-05	0	0	0.00497438
1303	23.8318	6	9.11923e-06	9.441e-07	0.00110815	0.00141394	0	0	0.211794	0.435627	0	0.00784941	0.34473	0	0	0.751536	0.229306	0	0.0091895	0.000119773	0.00984875
1304	24.0916	6	0.399134	0.0453871	0.0247744	0.0160883	0	0	0.122375	0	0	0.252677	0.624948	0	0	0.578932	0	0	0.40386	0.00527727	0.0119309
1305	24.0404	6	0.219208	0.0242207	0.00575475	0.00701973	0	0	0.300834	0	0	0.0535171	0.645649	0	0	0.93952	0	0	0.050878	0.00146737	0.00813465
1306	23.6554	6	0.204982	0.025266	0.015133	0.0120786	0	0	0.191444	0	0	0.143912	0.664644	0	0	0.801385	0	0	0.18401	0.00385113	0.0107545
1307	23.6389	6	0.0350101	0.0198396	0.0110546	0.00688973	0	0	0.245404	0.154377	0	0.173576	0.426644	0	0	0.731844	0.0764191	0	0.18402	0.000954012	0.00676321
1308	25.3205	5	3.31361e-06	3.29959e-07	3.12267e-08	4.65014e-09	0	0	0.382128	0.0664864	0	6.07359e-08	0.551385	0	0	0.977951	0.0204439	0	2.81781e-08	9.89211e-09	0.0016051
1309	24.3574	6	0.0558618	0.0316063	0.0192971	0.0119003	0	0	0.211383	0.407114	0	0.270939	0.110565	0	0	0.556444	0.172085	0	0.249543	0.00112141	0.0208064
1310	24.162	6	0.116662	0.0256048	0.0029669	0.00214433	0	0	0.408607	0	0	0.0283984	0.562994	0	0	0.974345	0	0	0.0207102	0.000727902	0.00421719
1311	23.8317	6	0.0468318	0.0269503	0.020598	0.0151544	0	0	0.299318	0	0	0.303904	0.396778	0	0	0.738285	0	0	0.246522	0.0036833	0.0115102
1312	23.7391	6	5.74801e-06	1.26233e-06	0.000857358	0.000464223	0	0	0.425765	0	0.000294231	0	0.573941	0	0	0.998005	0	0.000455891	0	0	0.00153925
1313	24.1556	6	0.124147	0.0305375	0.00841952	0.00688425	0	0	0.345643	0	0	0.10728	0.547077	0	0	0.900755	0	0	0.0880607	0.00202469	0.00915971
1314	23.7994	6	5.74035e-06	5.72692e-07	5.38525e-08	7.51274e-09	0	0	0.451196	0.0943652	0	6.76841e-08	0.454439	0	0	0.971714	0.0270006	0	2.7904e-08	6.76979e-09	0.00128501
1315	23.7203	6	6.4615e-06	0.000420768	0.0102713	0.00966665	0	0	0.287416	0	0	0.12828	0.584304	0	0	0.866544	0	0	0.119828	0.00271469	0.0109127
1316	25.0692	5	0.121868	0.0232196	0.00698956	0.00606792	0	0	0.324618	0	0	0.0914349	0.583947	0	0	0.912317	0	0	0.0778772	0.00215566	0.00765012
1317	24.9497	6	0.0336136	0.0190962	0.011686	0.00899476	0	0	0.454635	0	0	0.222952	0.322413	0	0	0.860894	0	0	0.132768	0.00198981	0.00434816
1318	23.8353	6	0.331566	0.0464037	0.0188781	0.0126435	0	0	0.126045	0	0	0.198524	0.675431	0	0	0.640646	0	0	0.342291	0.00483116	0.012232
1319	23.964	6	0.360183	0.0418009	0.0233418	0.0153495	0	0	0.133298	0	0	0.220878	0.645824	0	0	0.635004	0	0	0.348319	0.00494527	0.0117315
1320	24.1768	6	0.0051996	0.00294021	0.00163895	0.001016	0	0	0.298174	0.408501	0	0.0143082	0.279017	0	0	0.817151	0.169074	0	0.0131024	0.000146261	0.0005257
1321	23.8114	6	5.43967e-06	5.44058e-07	6.13977e-05	0.000885433	0	0	0.449182	0	1.59452e-05	0	0.550802	0	0	0.946752	0	2.73917e-05	0	0	0.0532201
1322	23.7305	6	0.0903553	0.0312775	0.00290916	0.00485313	0	0	0.342126	0	0.000357976	0.0145701	0.642946	0	0	0.982239	0	0.000757363	0.0131585	0.000423901	0.00342154
1323	23.8379	6	0.216031	0.0239824	0.00244782	0.00403334	0	0	0.314679	0	0	0.0179011	0.66742	0	0	0.97655	0	0	0.0168255	0.000646361	0.00597815
1324	23.8941	6	0.00959745	0.0277006	0.00315297	0.000444749	0	0	0.450886	0	0.00116394	0	0.54795	0	0	0.996771	0	0.00149626	0	0	0.00173301
1325	24.1704	6	0.502193	0.487607	0.446644	0.398983	0	0	0.159669	0	0.0711406	0.279369	0.489822	0	0	0.550769	0	0.144562	0.290067	0.00632179	0.00828023
1326	25.9632	5	0.00832583	0.00471857	0.00268345	0.00165451	0	0	0.572513	0.0620534	0	0.0428633	0.322571	0	0	0.964334	0.0127509	0	0.0213935	0.000287771	0.00123426
1327	25.9056	5	0.131385	0.0214818	0.0121562	0.0104258	0	0	0.316787	0	0	0.178469	0.504744	0	0	0.842857	0	0	0.142675	0.00338225	0.011085
1328	24.0743	6	0.196931	0.022576	0.0126241	0.00806535	0	0	0.166405	0	0	0.0916755	0.741919	0	0	0.845104	0	0	0.140006	0.00329898	0.0115903
1329	25.566	5	0.00744571	0.00427406	0.00428984	0.00313158	0	0	0.568373	0	0	0.0778559	0.353771	0	0	0.958159	0	0	0.0391119	0.000555139	0.00217403
1330	23.7234	6	0.0191566	0.0308591	0.00338112	0.00263289	0	0	0.386393	0	0.000347317	0.0257634	0.587496	0	0	0.975316	0	0.000611734	0.0209036	0.000601881	0.00256682
1331	25.719	5	0.0154722	0.0088062	0.00661757	0.00463523	0	0	0.501713	0	0	0.133633	0.364654	0	0	0.922744	0	0	0.0739173	0.000808531	0.00253008
1332	24.2517	6	0.212992	0.023413	0.00771566	0.00469265	0	0	0.264551	0	0	0.0693263	0.666123	0	0	0.918122	0	0	0.0730162	0.00195415	0.00690798
1333	25.1595	5	0.0196542	0.0111412	0.00649483	0.00409985	0	0	0.355261	0.0900858	0	0.118162	0.436492	0	0	0.873058	0.0300774	0	0.0920415	0.000773541	0.00404914
1334	23.8867	6	5.65228e-06	5.62062e-07	5.28181e-08	7.42148e-09	0	0	0.495794	0.0117363	0	7.21197e-08	0.492469	0	0	0.996176	0.00311985	0	2.76758e-08	6.80901e-09	0.000704525
1335	26.3882	5	0.120931	0.0160394	0.00669605	0.00468481	0	0	0.406056	0	0	0.0911535	0.502791	0	0	0.933583	0	0	0.0608798	0.00196872	0.00356803
1336	26.3749	5	0.151885	0.0164435	0.00920953	0.00554658	0	0	0.322582	0	0	0.113254	0.564164	0	0	0.900953	0	0	0.0921615	0.00267397	0.0042111
1337	26.1659	5	0.0324714	0.0185995	0.00667738	0.00401152	0	0	0.49386	0	0	0.102601	0.403539	0	0	0.938851	0	0	0.057556	0.00176841	0.00182443
1338	23.9803	6	0.224664	0.0272778	0.00700768	0.00744098	0	0	0.305746	0	0	0.0730172	0.621237	0	0	0.917648	0	0	0.0678437	0.00174255	0.0127662
1339	26.1474	5	0.215864	0.0410322	0.022825	0.0154846	0	0	0.161328	0	0	0.224443	0.614229	0	0	0.689361	0	0	0.291862	0.00542069	0.0133564
1340	24.1197	6	0.176725	0.019275	0.00162328	0.00314202	0	0	0.266769	0	0.000263498	0	0.732968	0	0	0.992886	0	0.000775646	0	0	0.00633859
1341	24.2654	6	0.213282	0.0235686	0.00634061	0.00703605	0	0	0.295814	0	0	0.0616326	0.642553	0	0	0.929356	0	0	0.0587616	0.00166185	0.0102204
1342	24.3027	6	0.927745	0.900551	0.816299	0.721323	0	0	0.0886058	0	0.169062	0.511188	0.231145	0	0	0.259516	0	0.277814	0.445128	0.00938883	0.00815288
1343	24.1985	6	0.366117	0.0452943	0.0253539	0.0182708	0	0	0.119916	0	0	0.246216	0.633868	0	0	0.58429	0	0	0.398088	0.00543676	0.0121861
1344	24.2778	6	0.155446	0.0240532	0.00358403	0.00261016	0	0	0.401866	0	0	0.0341302	0.564004	0	0	0.969779	0	0	0.0250054	0.000847949	0.004368
1345	24.3277	6	0.997838	0.959541	0.865823	0.846419	0	0	0.145575	0	0.221837	0.59894	0.033648	0	0	0.321803	0	0.276593	0.390072	0.00847086	0.00306087
1346	24.9185	6	2.49045e-05	3.74783e-05	0.000301858	0.000345807	0	0	0.362219	0	0.000102359	0	0.637678	0	0	0.995212	0	0.00023351	0	0	0.00455476
1347	23.7928	6	4.21263e-06	4.20833e-07	3.96865e-08	5.78957e-09	0	0	0.358808	0.153354	0	5.96073e-08	0.487838	0	0	0.946456	0.0506247	0	2.9133e-08	8.72598e-09	0.00291909
1348	25.9683	5	0.0169059	0.00958494	0.00531762	0.00321407	0	0	0.484746	0.0559939	0	0.101302	0.357958	0	0	0.926045	0.0132515	0	0.0580292	0.000607686	0.00206622
1349	26.1661	5	0.193666	0.0329236	0.0183501	0.0114246	0	0	0.187262	0	0	0.192355	0.620383	0	0	0.754362	0	0	0.232666	0.0048764	0.00809517
1350	23.9143	6	0.216427	0.0237341	0.0140934	0.0114908	0	0	0.199843	0	0	0.136109	0.664048	0	0	0.816483	0	0	0.168607	0.00369893	0.0112118
1351	24.7242	6	0.0271162	0.0155604	0.0099292	0.00915977	0	0	0.425423	0	0	0.174617	0.399959	0	0	0.879808	0	0	0.11361	0.00232525	0.00425751
1352	24.0966	6	0.39962	0.0484087	0.0232888	0.0150819	0	0	0.0913808	0	0	0.232695	0.675925	0	0	0.523378	0	0	0.456044	0.00585621	0.0147217
1353	24.3501	6	0.172697	0.0186296	0.0097737	0.00897485	0	0	0.240196	0	0	0.0876748	0.672129	0	0	0.894965	0	0	0.096362	0.00260158	0.0060712
1354	25.9177	5	0.0178036	0.0100825	0.00572692	0.00403809	0	0	0.499261	0	0	0.116223	0.384517	0	0	0.931761	0	0	0.06513	0.00073363	0.00237566
1355	24.9476	6	0.158188	0.0283374	0.0129184	0.00999391	0	0	0.300728	0	0	0.177212	0.52206	0	0	0.836708	0	0	0.153777	0.00317782	0.00633788
1356	24.3254	6	0.244312	0.138663	0.125477	0.116455	0	0	0.129304	0	0.0118083	0.184938	0.67395	0	0	0.650761	0	0.0376643	0.286964	0.00667928	0.0179317
1357	24.3254	6	0.175902	0.0426267	0.0170676	0.0115746	0	0	0.188517	0	0	0.226072	0.58541	0	0	0.706611	0	0	0.282787	0.0043376	0.00626455
1358	25.6347	5	0.00901996	0.00511708	0.00306577	0.00192172	0	0	0.495964	0.0595892	0	0.0507549	0.393692	0	0	0.954195	0.0143666	0	0.0294205	0.000361952	0.0016555
1359	24.0048	6	0.210063	0.0241981	0.0149424	0.0119341	0	0	0.201255	0	0	0.147211	0.651535	0	0	0.806192	0	0	0.179267	0.00382536	0.0107161
1360	24.384	6	0.363204	0.0443618	0.024809	0.0151599	0	0	0.13699	0	0	0.249708	0.613302	0	0	0.614221	0	0	0.370934	0.00517267	0.00967285
1361	24.1725	6	0.314779	0.0358555	0.0185936	0.0128747	0	0	0.150823	0	0	0.185271	0.663906	0	0	0.701031	0	0	0.278763	0.00457342	0.0156326
1362	24.5095	6	0.28022	0.0384706	0.0214797	0.0156668	0	0	0.168548	0	0	0.201342	0.63011	0	0	0.714015	0	0	0.269571	0.0045181	0.0118952
1363	25.7974	5	0.151922	0.0204751	0.0120524	0.0100281	0	0	0.231921	0	0	0.114561	0.653518	0	0	0.863464	0	0	0.124251	0.00327283	0.00901167
1364	24.0068	6	0.124058	0.0709179	0.0353255	0.0235921	0	0	0.114038	0	0	0.545045	0.340917	0	0	0.354984	0	0	0.633462	0.00525562	0.0062983
1365	25.8138	5	0.152796	0.0371888	0.020726	0.0124598	0	0	0.260915	0	0	0.302861	0.436225	0	0	0.723909	0	0	0.265713	0.00453108	0.00584712
1366	24.4923	6	0.376556	0.0508821	0.0284604	0.01746	0	0	0.0900441	0	0	0.25512	0.654836	0	0	0.503202	0	0	0.476042	0.0062027	0.014554
1367	26.0394	5	0.00622251	0.00357857	0.00246132	0.00154229	0	0	0.540694	0.0560723	0	0.0400133	0.36322	0	0	0.96449	0.0123411	0	0.0212863	0.000289101	0.00159358
1368	26.0951	5	0.0129193	0.0073185	0.00418992	0.00273993	0	0	0.484149	0.00487113	0	0.0818487	0.429131	0	0	0.94756	0.00115784	0	0.0474225	0.000557491	0.00330259
1369	24.2936	6	6.75642e-06	1.30098e-06	0.000443515	0.000275562	0	0	0.396737	0.159643	0	0.0032878	0.440332	0	0	0.938591	0.0532124	0	0.00247465	4.70246e-05	0.00567451
1370	26.5237	5	0.0265081	0.0150173	0.00832268	0.00500044	0	0	0.462425	0.00159396	0	0.183393	0.352588	0	0	0.890145	0.00037567	0	0.105253	0.000970269	0.00325613
1371	25.947	5	0.00668851	0.00384718	0.00259928	0.00206197	0	0	0.576508	0	0	0.0441148	0.379377	0	0	0.973343	0	0	0.0221746	0.000310929	0.00417128
1372	25.3554	5	0.101726	0.0109444	0.000997679	0.000118136	0	0	0.250211	0	0.000162567	0	0.749626	0	0	0.992056	0	0.000629142	0	0	0.00731468
1373	26.1774	5	0.0234446	0.0132698	0.0076242	0.00453471	0	0	0.552734	0.0793548	0	0.149874	0.218037	0	0	0.905023	0.0164121	0	0.0745416	0.000665636	0.00335804
1374	24.9739	6	0.105045	0.01295	0.00734854	0.00673787	0	0	0.150315	0	0	0.0517432	0.797942	0	0	0.895462	0	0	0.0867347	0.00306223	0.0147415
1375	25.354	5	0.0677101	0.0382868	0.0220829	0.0158556	0	0	0.167348	0	0	0.421107	0.411546	0	0	0.531636	0	0	0.456755	0.00448922	0.00711984
1376	24.1687	6	5.12869e-06	5.09746e-07	5.67659e-05	0.000333728	0	0	0.529355	0	1.57659e-05	0	0.470629	0	0	0.999322	0	2.49048e-05	0	0	0.000653318
1377	24.1164	6	0.17053	0.0200665	0.0112207	0.00679282	0	0	0.165623	0	0	0.0744538	0.759924	0	0	0.869566	0	0	0.115412	0.0030065	0.0120153
1378	24.3543	6	0.00756206	0.00434335	0.00293757	0.00202751	0	0	0.383225	0.104993	0	0.0403	0.471482	0	0	0.910809	0.0355628	0	0.0310967	0.000313996	0.0222175
1379	25.7216	5	0.160622	0.0203596	0.00948131	0.00784798	0	0	0.295445	0	0	0.129304	0.575251	0	0	0.874046	0	0	0.114171	0.00301212	0.00877116
1380	24.3499	6	0.327656	0.0497499	0.0278198	0.017016	0	0	0.0869056	0	0	0.21487	0.698224	0	0	0.540335	0	0	0.434334	0.00620239	0.0191293
1381	24.2045	6	0.000603882	0.000402297	0.00130138	0.00193799	0	0	0.48498	0	0	0.0151895	0.49983	0	0	0.989074	0	0	0.00959435	0.000236116	0.0010951
1382	24.2663	6	0.216061	0.0237109	0.00876112	0.00560455	0	0	0.259746	0	0	0.0797637	0.66049	0	0	0.905767	0	0	0.0845867	0.00215647	0.00748972
1383	24.2076	6	0.173012	0.0186741	0.00743381	0.00782423	0	0	0.25868	0	0	0.0643457	0.676974	0	0	0.92446	0	0	0.0678112	0.00200057	0.0057278
1384	26.4885	5	0.0169396	0.0096085	0.00568838	0.00347875	0	0	0.492104	0.0672114	0	0.114706	0.325979	0	0	0.917531	0.0154362	0	0.0639251	0.000660565	0.00244686
1385	24.8344	6	0.142888	0.0234829	0.00665923	0.00496555	0	0	0.367535	0	0	0.0787415	0.553724	0	0	0.916487	0	0	0.0595835	0.00166531	0.0222646
1386	24.6103	6	0.0377775	0.0302295	0.010674	0.00994824	0	0	0.376797	0	0	0.168187	0.455016	0	0	0.865077	0	0	0.121403	0.00259146	0.0109294
1387	25.4912	5	0.240641	0.0325134	0.0182048	0.0117736	0	0	0.162588	0	0	0.231607	0.605805	0	0	0.677906	0	0	0.305211	0.00545756	0.0114249
1388	26.1763	5	0.0447205	0.0281481	0.0157397	0.00949847	0	0	0.360991	0	0	0.280004	0.359005	0	0	0.801017	0	0	0.191944	0.0038612	0.00317784
1389	26.0623	5	0.175712	0.0191093	0.0101678	0.00682777	0	0	0.353175	0	0	0.13449	0.512336	0	0	0.892435	0	0	0.100727	0.00265821	0.00417967
1390	24.6154	6	0.18937	0.0393791	0.0210341	0.0141037	0	0	0.228439	0	0	0.284951	0.48661	0	0	0.7012	0	0	0.287818	0.00429534	0.00668667
1391	25.2472	5	0.0993246	0.0127824	0.00117545	0.00283049	0	0	0.224969	0	0.000187946	0	0.774843	0	0	0.990342	0	0.000749612	0	0	0.00890882
1392	25.8665	5	3.41212e-06	3.391e-07	1.00444e-06	1.49816e-07	0	0	0.462951	0.137483	0	1.42609e-06	0.399565	0	0	0.961373	0.0346936	0	7.49994e-07	1.18199e-07	0.00393282
1393	24.4598	6	0.356	0.0466514	0.0261251	0.0161131	0	0	0.094078	0	0	0.233435	0.672487	0	0	0.538703	0	0	0.442109	0.00610893	0.0130789
1394	25.4988	5	0.425649	0.066594	0.0370904	0.0234049	0	0	0.0515873	0	0	0.387963	0.56045	0	0	0.271077	0	0	0.705173	0.00749306	0.0162565
1395	24.5252	6	0.351757	0.0476605	0.0266578	0.0163188	0	0	0.108678	0	0	0.243455	0.647867	0	0	0.565293	0	0	0.417166	0.00579166	0.0117493
1396	25.7642	5	0.136238	0.0239999	0.0130782	0.00827613	0	0	0.316704	0	0	0.189113	0.494183	0	0	0.83853	0	0	0.152682	0.0033932	0.00539441
1397	24.6283	6	0.366664	0.0501737	0.0280386	0.0171385	0	0	0.0916348	0	0	0.256662	0.651703	0	0	0.507255	0	0	0.472202	0.00626838	0.0142742
1398	25.1787	5	0.0328426	0.022994	0.0159356	0.0126184	0	0	0.274582	0	0	0.236987	0.488431	0	0	0.779846	0	0	0.208482	0.00410482	0.00756747
1399	24.2408	6	0.0232436	0.0133068	0.00795965	0.00504984	0	0	0.387828	0	0	0.131195	0.480977	0	0	0.897607	0	0	0.0981553	0.00193954	0.00229848
1400	26.3429	5	0.232513	0.0474652	0.0263802	0.0186049	0	0	0.137073	0	0	0.256421	0.606506	0	0	0.622536	0	0	0.357985	0.0061294	0.0133504
1401	25.8972	5	0.00515717	0.00302449	0.00233385	0.00148979	0	0	0.459869	0.113067	0	0.0355838	0.391481	0	0	0.939487	0.0293083	0	0.0220378	0.000290394	0.00887663
1402	26.0488	5	0.224482	0.0378922	0.0247918	0.0173158	0	0	0.138417	0	0	0.257964	0.603619	0	0	0.627376	0	0	0.357166	0.00637144	0.00908678
1403	24.6396	6	0.0372439	0.0300656	0.0106592	0.00993678	0	0	0.378221	0	0	0.168685	0.453093	0	0	0.865282	0	0	0.121238	0.0025956	0.0108842
1404	24.2172	6	0.211675	0.0230609	0.0170106	0.0129824	0	0	0.177869	0	0	0.158889	0.663242	0	0	0.775592	0	0	0.209439	0.00436453	0.010604
1405	25.7605	5	0.0267869	0.0152167	0.00912716	0.0056816	0	0	0.354975	0.101408	0	0.181608	0.362009	0	0	0.827935	0.0320925	0	0.134326	0.0010094	0.00463721
1406	26.3562	5	0.214888	0.0436915	0.0256984	0.0175814	0	0	0.224258	0	0	0.34268	0.433062	0	0	0.669443	0	0	0.319718	0.00522016	0.00561845
1407	24.2264	6	0.190785	0.024555	0.0143988	0.0116639	0	0	0.219617	0	0	0.150884	0.629498	0	0	0.816181	0	0	0.170881	0.00366111	0.00927699
1408	26.5007	5	0.194515	0.0426296	0.0237007	0.0198984	0	0	0.143446	0	0	0.218548	0.638006	0	0	0.67345	0	0	0.307981	0.00590027	0.0126693
1409	26.1039	5	0.0555314	0.0345241	0.0218608	0.0157773	0	0	0.256591	0	0	0.355119	0.38829	0	0	0.691028	0	0	0.299515	0.00513431	0.00432235
1410	25.3812	5	0.04621	0.026213	0.0146301	0.00953538	0	0	0.151123	0.151752	0	0.263675	0.433449	0	0	0.566847	0.0871775	0	0.336719	0.0017987	0.0074578
1411	26.3089	5	0.0784994	0.0269234	0.0150088	0.0090248	0	0	0.36668	0	0	0.247532	0.385787	0	0	0.823492	0	0	0.169351	0.00360858	0.00354754
1412	25.8758	5	0.0147983	0.00840079	0.00502748	0.00311472	0	0	0.465847	0.0670661	0	0.0946245	0.372463	0	0	0.921	0.0167919	0	0.0568326	0.000583157	0.00479264
1413	26.5689	5	0.0191921	0.0108808	0.00639273	0.00389846	0	0	0.495455	0.0327621	0	0.13551	0.336274	0	0	0.914017	0.00741618	0	0.074574	0.000746636	0.00324647
1414	26.1478	5	0.00980045	0.00597506	0.00689156	0.004731	0	0	0.486563	0	0	0.145271	0.368166	0	0	0.915366	0	0	0.0809973	0.00093171	0.00270541
1415	24.41	6	0.349924	0.0403985	0.0217648	0.0147647	0	0	0.121287	0	0	0.225955	0.652758	0	0	0.607552	0	0	0.374103	0.0054679	0.0128765
1416	26.3474	5	0.0145168	0.00823925	0.00482473	0.00357162	0	0	0.525663	0	0	0.0987363	0.375601	0	0	0.944668	0	0	0.0525094	0.000676333	0.00214644
1417	26.4234	5	0.0117938	0.00669208	0.00399207	0.00272045	0	0	0.563724	0	0	0.0782147	0.358062	0	0	0.958677	0	0	0.0391585	0.000483193	0.001681
1418	26.8533	5	0.148061	0.0208911	0.0116735	0.00698083	0	0	0.302153	0	0	0.146266	0.551581	0	0	0.869668	0	0	0.122353	0.00331649	0.00466203
1419	26.3711	5	0.0148089	0.00834795	0.00500136	0.00484919	0	0	0.562085	0	0	0.0925996	0.345315	0	0	0.950533	0	0	0.0458619	0.00114029	0.00246434
1420	24.68	6	0.220564	0.0241431	0.0108301	0.00779069	0	0	0.281969	0	0	0.113995	0.604036	0	0	0.882295	0	0	0.108797	0.00255814	0.00634953
1421	26.7617	5	0.153119	0.0237817	0.0132831	0.00941249	0	0	0.262627	0	0	0.165654	0.571719	0	0	0.835836	0	0	0.153915	0.00392038	0.00632892
1422	26.1541	5	0.0157751	0.00893648	0.00519351	0.00318193	0	0	0.50515	0.0525198	0	0.100904	0.341427	0	0	0.929782	0.0119613	0	0.0556449	0.000587732	0.00202399
1423	25.9536	5	3.65024e-06	3.63863e-07	3.40441e-08	1.57297e-07	0	0	0.447256	0.167609	0	5.82053e-08	0.385134	0	0	0.955773	0.0437188	0	2.27391e-08	7.49383e-09	0.000508326
1424	24.3385	6	5.06118e-06	5.03699e-07	5.63751e-05	0.000709457	0	0	0.485071	0	1.58936e-05	0	0.514913	0	0	0.999251	0	2.75293e-05	0	0	0.000721515
1425	26.1468	5	0.160182	0.0227477	0.0127172	0.00766117	0	0	0.310953	0	0	0.176625	0.512423	0	0	0.847696	0	0	0.144429	0.00342496	0.00445018
1426	24.5846	6	0.197178	0.0251069	0.0129685	0.0109813	0	0	0.245867	0	0	0.147832	0.6063	0	0	0.828027	0	0	0.152366	0.00333212	0.0162753
1427	26.1657	5	0.198436	0.0314746	0.0224452	0.0158418	0	0	0.16202	0	0	0.242889	0.595091	0	0	0.679878	0	0	0.306153	0.00595288	0.00801607
1428	26.7724	5	0.02838	0.0161551	0.00965203	0.00727822	0	0	0.514286	0	0	0.196999	0.288715	0	0	0.894086	0	0	0.101515	0.00206854	0.00233058
1429	26.7398	5	0.009019	0.00511076	0.00293597	0.00184186	0	0	0.350762	0.430988	0	0.0375705	0.180679	0	0	0.839721	0.131014	0	0.0273085	0.00033278	0.00162323
1430	26.777	5	0.138378	0.0235271	0.0131374	0.00881754	0	0	0.319673	0	0	0.202005	0.478321	0	0	0.835654	0	0	0.156288	0.00382081	0.00423693
1431	24.6731	6	0.247945	0.0307072	0.0148545	0.0100366	0	0	0.232384	0	0	0.177329	0.590287	0	0	0.797776	0	0	0.192235	0.00366643	0.00632218
1432	24.7312	6	0.271697	0.0478433	0.0255326	0.016101	0	0	0.114082	0	0	0.307215	0.578703	0	0	0.512103	0	0	0.470838	0.00590523	0.0111536
1433	25.8031	5	0.0843511	0.0235207	0.0111118	0.00754643	0	0	0.308343	0	0	0.17615	0.515508	0	0	0.845105	0	0	0.146773	0.00347714	0.00464519
1434	26.0478	5	0.0231456	0.013186	0.00809325	0.00535076	0	0	0.413503	0	0	0.177289	0.409208	0	0	0.876361	0	0	0.116227	0.000998872	0.00641339
1435	24.3134	6	0.0240288	0.0135927	0.0154497	0.0124641	0	0	0.257354	0	0	0.213294	0.529352	0	0	0.783725	0	0	0.204387	0.00386654	0.00802111
1436	24.4422	6	0.253982	0.0298664	0.0132367	0.0102148	0	0	0.250839	0	0	0.154247	0.594914	0	0	0.829403	0	0	0.160298	0.00320901	0.00708994
1437	24.7544	6	0.340271	0.040751	0.0228031	0.0154624	0	0	0.111267	0	0	0.241745	0.646988	0	0	0.571958	0	0	0.408799	0.00597543	0.0132674
1438	24.7904	6	0.200017	0.0219537	0.00854255	0.00802139	0	0	0.286958	0	0	0.0900949	0.622947	0	0	0.903939	0	0	0.0854504	0.0022556	0.00835519
1439	26.5578	5	0.0175246	0.00991804	0.0056408	0.00346403	0	0	0.545852	0.00752464	0	0.117207	0.329416	0	0	0.935619	0.001555	0	0.0592698	0.000637957	0.00291803
1440	24.351	6	0.00377809	0.00434044	0.0118833	0.00793365	0	0	0.278361	0	0	0.226264	0.495375	0	0	0.778895	0	0	0.200638	0.00146509	0.0190024
1441	24.5511	6	4.93396e-06	4.90336e-07	4.61045e-08	6.46611e-09	0	0	0.43425	0.145248	0	6.32647e-08	0.420502	0	0	0.957461	0.0412634	0	2.62577e-08	7.07877e-09	0.00127519
1442	24.3412	6	0.0334189	0.0328419	0.00918954	0.00738496	0	0	0.350219	0	0	0.145037	0.504744	0	0	0.875671	0	0	0.116739	0.00244085	0.00514991
1443	26.9158	5	0.0722017	0.0408988	0.0233317	0.0140843	0	0	0.231398	0.0956127	0	0.464027	0.208962	0	0	0.577571	0.0339795	0	0.378842	0.00192323	0.00768454
1444	26.6579	5	0.196225	0.0396283	0.0220022	0.0132224	0	0	0.195816	0	0	0.220951	0.583233	0	0	0.735381	0	0	0.249162	0.00490503	0.0105521
1445	24.8282	6	0.21995	0.0380469	0.020987	0.0142804	0	0	0.196071	0	0	0.273446	0.530483	0	0	0.674993	0	0	0.307873	0.00469219	0.0124413
1446	24.704	6	0.00915146	0.024872	0.0031397	0.00192223	0	0	0.503776	0	0	0.0386121	0.457612	0	0	0.974496	0	0	0.0227586	0.00079718	0.00194806
1447	25.4871	5	0.128856	0.0142833	0.00220954	0.00295306	0	0	0.277947	0	0	0.0192638	0.702789	0	0	0.97302	0	0	0.0192811	0.000938437	0.00676086
1448	26.5881	5	0.0280325	0.0158883	0.00881959	0.00535126	0	0	0.392373	0.0682494	0	0.188468	0.35091	0	0	0.853618	0.0184188	0	0.123247	0.00109049	0.0036257
1449	24.8761	6	0.191269	0.0222708	0.0202865	0.01793	0	0	0.149137	0	0	0.176881	0.673982	0	0	0.725525	0	0	0.256917	0.00526509	0.0122929
1450	26.536	5	0.0309214	0.0202432	0.0109449	0.00652003	0	0	0.461884	0	0	0.195716	0.3424	0	0	0.883203	0	0	0.111689	0.00281906	0.00228891
1451	24.7167	6	0.356191	0.0446582	0.0249774	0.0152723	0	0	0.137938	0	0	0.266345	0.595718	0	0	0.60167	0	0	0.383704	0.00539321	0.00923315
1452	26.7181	5	0.219902	0.0418657	0.0233062	0.0144607	0	0	0.167942	0	0	0.266012	0.566045	0	0	0.663233	0	0	0.320808	0.00588384	0.0100752
1453	26.4613	5	0.0198635	0.0113426	0.00842117	0.00644826	0	0	0.475515	0	0	0.178541	0.345944	0	0	0.89671	0	0	0.0995269	0.0016371	0.00212631
1454	25.9977	5	0.0266886	0.0151261	0.00842042	0.00525994	0	0	0.260474	0.27168	0	0.144942	0.322904	0	0	0.753607	0.106189	0	0.132607	0.0010328	0.00656404
1455	27.0647	5	0.336361	0.363614	0.333098	0.291093	0	0	0.120863	0	0.0505421	0.287973	0.540621	0	0	0.501214	0	0.142286	0.341238	0.00992661	0.00533491
1456	24.8923	6	0.175658	0.032655	0.0180091	0.0108302	0	0	0.284582	0	0	0.239566	0.475852	0	0	0.781944	0	0	0.20991	0.00365118	0.00449512
1457	27.1689	5	0.151123	0.0320463	0.0178086	0.011426	0	0	0.209456	0	0	0.18552	0.605024	0	0	0.784532	0	0	0.202468	0.00471846	0.00828139
1458	25.8188	5	0.0306617	0.0173953	0.0111562	0.00707469	0	0	0.499069	0	0	0.234496	0.266435	0	0	0.868376	0	0	0.125419	0.00105651	0.00514867
1459	24.6674	6	0.00524386	0.00302477	0.00341631	0.0028951	0	0	0.432501	0	0	0.0560834	0.511416	0	0	0.958386	0	0	0.0384744	0.000457836	0.00268143
1460	26.1234	5	0.280916	0.0451798	0.0251856	0.0152589	0	0	0.16066	0	0	0.304945	0.534396	0	0	0.616006	0	0	0.370441	0.00590373	0.00764859
1461	24.4418	6	6.28136e-06	6.27857e-07	5.91789e-08	8.67644e-09	0	0	0.383298	0.17238	0	7.22471e-08	0.444321	0	0	0.941243	0.0572378	0	3.42957e-08	7.84879e-09	0.00151887
1462	25.0152	5	0.163089	0.0422853	0.023641	0.0171765	0	0	0.18923	0	0	0.34403	0.466741	0	0	0.615321	0	0	0.372144	0.00515406	0.00738079
1463	26.3512	5	0.0123148	0.00698382	0.00414291	0.00255093	0	0	0.486245	0.131959	0	0.073529	0.308268	0	0	0.92504	0.0309753	0	0.0418067	0.000478214	0.00170007
1464	24.5529	6	0.265001	0.0488368	0.0248064	0.0153031	0	0	0.118288	0	0	0.295401	0.586311	0	0	0.52971	0	0	0.453519	0.00567578	0.0110954
1465	24.5877	6	0.154341	0.0277626	0.00917993	0.0073251	0	0	0.3061	0	0	0.116624	0.577276	0	0	0.887016	0	0	0.105005	0.00245643	0.00552298
1466	26.8793	5	0.194604	0.0350063	0.0195837	0.0119505	0	0	0.158032	0	0	0.249077	0.592891	0	0	0.665438	0	0	0.315884	0.00645239	0.0122254
1467	24.9103	6	0.371496	0.0505352	0.0282119	0.0184126	0	0	0.0865826	0	0	0.280318	0.633099	0	0	0.470803	0	0	0.508583	0.00663262	0.0139814
1468	25.6567	5	0.225227	0.0352703	0.0196614	0.0134611	0	0	0.186544	0	0	0.204759	0.608697	0	0	0.735659	0	0	0.247273	0.00473219	0.0123361
1469	24.5209	6	0.0228765	0.0137844	0.0105493	0.00987214	0	0	0.367463	0	0	0.163357	0.46918	0	0	0.87007	0	0	0.121243	0.00262336	0.00606394
1470	26.6499	5	0.0538163	0.0306529	0.0204074	0.0141959	0	0	0.271313	0	0	0.428464	0.300224	0	0	0.664099	0	0	0.327833	0.00286596	0.00520166
1471	24.2584	6	4.99963e-06	4.96573e-07	4.64163e-08	6.26146e-09	0	0	0.476756	0.143892	0	6.17962e-08	0.379352	0	0	0.959794	0.0374159	0	2.34481e-08	6.26708e-09	0.00279017
1472	24.9156	6	0.321653	0.0407168	0.0227831	0.015631	0	0	0.108357	0	0	0.238169	0.653474	0	0	0.570933	0	0	0.40861	0.00616888	0.0142879
1473	26.4406	5	0.0256083	0.0147772	0.00924015	0.00716055	0	0	0.482588	0	0	0.175382	0.342031	0	0	0.898338	0	0	0.0970372	0.00245941	0.00216553
1474	26.8955	5	0.0349976	0.0198269	0.0109972	0.00668181	0	0	0.359097	0.0922127	0	0.236989	0.311701	0	0	0.807686	0.0259637	0	0.161207	0.0013033	0.0038398
1475	26.4335	5	0.0101195	0.00574374	0.00319394	0.00197995	0	0	0.464794	0.0516192	0	0.05899	0.424597	0	0	0.950136	0.0124999	0	0.0351253	0.000473804	0.00176535
1476	26.4192	5	0.0243203	0.0137812	0.00829906	0.00615022	0	0	0.447935	0	0	0.181495	0.37057	0	0	0.888513	0	0	0.107187	0.00144892	0.00285145
1477	26.6408	5	0.0296804	0.0195083	0.0106183	0.00695554	0	0	0.444655	0	0	0.196618	0.358727	0	0	0.878611	0	0	0.115436	0.00298354	0.0029696
1478	24.8574	6	0.230671	0.0253882	0.0163483	0.0127609	0	0	0.216082	0	0	0.182908	0.60101	0	0	0.781487	0	0	0.202821	0.00409097	0.0116009
1479	26.709	5	0.0308796	0.0174796	0.0100478	0.00594725	0	0	0.520662	0.0543881	0	0.214213	0.210737	0	0	0.874288	0.0114864	0	0.109074	0.000895541	0.00425628
1480	24.5152	6	0.0733312	0.0242467	0.00262314	0.00599385	0	0	0.378505	0	0	0.0283241	0.59317	0	0	0.974062	0	0	0.0221092	0.000826128	0.00300276
1481	24.5425	6	0.026698	0.0156545	0.018408	0.0139954	0	0	0.213705	0	0	0.239314	0.546981	0	0	0.731048	0	0	0.255819	0.00467428	0.00845833
1482	25.1598	5	0.448509	0.0736293	0.0408794	0.0242497	0	0	0.0885184	0	0	0.400122	0.511359	0	0	0.384369	0	0	0.59682	0.00626741	0.0125437
1483	24.5674	6	0.241239	0.0270175	0.0129468	0.00816071	0	0	0.20449	0	0	0.131836	0.663673	0	0	0.822788	0	0	0.164354	0.00349087	0.0093673
1484	24.8525	6	0.00685703	0.00389661	0.00242482	0.00158459	0	0	0.385035	0.101206	0	0.0339535	0.479806	0	0	0.938811	0.0331718	0	0.0259645	0.000307122	0.00174573
1485	24.6024	6	0.0166286	0.0207045	0.00506796	0.00488015	0	0	0.474773	0	0	0.0723814	0.452846	0	0	0.944538	0	0	0.0444499	0.00127954	0.00973226
1486	25.8429	5	0.0999474	0.0173066	0.00456604	0.00414675	0	0	0.313708	0	0	0.0556359	0.630657	0	0	0.870934	0	0	0.0451634	0.00161586	0.082287
1487	24.7497	6	0.217366	0.0308569	0.0171994	0.0129032	0	0	0.198078	0	0	0.146917	0.655005	0	0	0.804694	0	0	0.181596	0.00369736	0.0100131
1488	24.7343	6	3.41459e-06	3.38837e-07	3.08816e-08	3.52405e-09	0	0	0.706811	0.00345426	0	5.44127e-08	0.289734	0	0	0.99896	0.000589285	0	1.39754e-08	4.8148e-09	0.000450227
1489	26.6806	5	0.135494	0.0147246	0.00824104	0.00603475	0	0	0.341347	0	0	0.0976212	0.561031	0	0	0.907951	0	0	0.0747061	0.00233252	0.0150108
1490	24.846	6	0.314328	0.0416544	0.0232314	0.0142507	0	0	0.164131	0	0	0.245648	0.590221	0	0	0.665457	0	0	0.321312	0.00496148	0.0082698
1491	26.8884	5	0.0771083	0.0203495	0.0113638	0.0067829	0	0	0.400003	0	0	0.185083	0.414913	0	0	0.874988	0	0	0.119243	0.00311193	0.00265722
1492	24.6577	6	0.20266	0.0251472	0.00905283	0.00638674	0	0	0.324241	0	0	0.104921	0.570838	0	0	0.901535	0	0	0.0894147	0.00219448	0.00685579
1493	26.9423	5	0.162146	0.0231604	0.0129082	0.00791642	0	0	0.332667	0	0	0.187665	0.479668	0	0	0.851354	0	0	0.141161	0.00355547	0.0039288
1494	26.8308	5	0.0238222	0.01715	0.00851099	0.00586906	0	0	0.497406	0	0	0.154698	0.347896	0	0	0.912455	0	0	0.0830745	0.00242052	0.00204961
1495	26.9408	5	0.13146	0.0342356	0.0190884	0.0117408	0	0	0.256009	0	0	0.302997	0.440994	0	0	0.72381	0	0	0.260997	0.00515235	0.010041
1496	25.4969	5	0.0900997	0.00970849	0.0011584	0.00308462	0	0	0.222557	0	0	0.00625794	0.771186	0	0	0.9837	0	0	0.00763087	0.000518873	0.00815063
1497	24.6553	6	0.0900654	0.0267389	0.00730674	0.00625008	0	0	0.378681	0	0	0.0990127	0.522306	0	0	0.919138	0	0	0.0742261	0.00190143	0.00473475
1498	26.0636	5	4.12695e-06	4.10017e-07	2.28484e-06	3.64792e-07	0	0	0.381418	0.295601	0	3.54221e-06	0.322977	0	0	0.909322	0.0885857	0	2.25058e-06	2.63197e-07	0.00209018
1499	26.4556	5	0.0573075	0.0180139	0.00843343	0.00686124	0	0	0.459649	0	0	0.136678	0.403673	0	0	0.907319	0	0	0.0793962	0.00227129	0.0110134
1500	26.3101	5	0.2577	0.057811	0.0322456	0.0194219	0	0	0.0730017	0	0	0.258789	0.668209	0	0	0.463545	0	0	0.513349	0.00791304	0.0151931
1501	26.5906	5	0.0286679	0.0163889	0.0132195	0.00876523	0	0	0.0208639	0.464866	0	0.193722	0.320548	0	0	0.129971	0.439598	0	0.408674	0.00229336	0.0194638
1502	26.7117	5	0.138048	0.0290643	0.0161734	0.0110559	0	0	0.362795	0	0	0.246964	0.390241	0	0	0.813615	0	0	0.16668	0.00358115	0.0161236
1503	25.0511	5	0.00446213	0.00256198	0.00182884	0.00118588	0	0	0.436624	0.200651	0	0.0210774	0.341647	0	0	0.890209	0.0544715	0	0.0133838	0.000175591	0.0417602
1504	24.6917	6	0.0107541	0.00616782	0.00402811	0.00254597	0	0	0.453715	0.0967759	0	0.0637018	0.385808	0	0	0.926256	0.027261	0	0.0415115	0.000397061	0.00457403
1505	27.1579	5	0.177074	0.0366702	0.0203981	0.0126424	0	0	0.193003	0	0	0.231224	0.575772	0	0	0.727618	0	0	0.258786	0.00543228	0.00816338
1506	25.3858	5	2.81934e-06	2.79618e-07	2.53792e-08	2.79749e-09	0	0	0.725435	0.00683081	0	5.07922e-08	0.267735	0	0	0.998541	0.00110176	0	1.25077e-08	4.87672e-09	0.000357654
1507	26.6189	5	0.184776	0.037802	0.0210124	0.0153992	0	0	0.185094	0	0	0.209933	0.604972	0	0	0.735979	0	0	0.248881	0.00506812	0.0100711
1508	25.9506	5	0.209581	0.02898	0.0161592	0.0107963	0	0	0.221024	0	0	0.183101	0.595875	0	0	0.72585	0	0	0.182182	0.00384922	0.0881193
1509	24.8178	6	0.000807258	0.000510487	0.00111489	0.00176884	0	0	0.558267	0	0	0.0129962	0.428737	0	0	0.99192	0	0	0.00694884	0.000194781	0.000936288
1510	27.4729	5	0.118955	0.0202368	0.0112912	0.00793094	0	0	0.286556	0	0	0.14021	0.573233	0	0	0.869407	0	0	0.120987	0.00356073	0.00604549
1511	25.2023	5	0.332453	0.0476405	0.0265816	0.0177825	0	0	0.109666	0	0	0.278238	0.612097	0	0	0.536861	0	0	0.444765	0.00631718	0.0120567
1512	26.7618	5	0.0127773	0.00725027	0.00402405	0.00243677	0	0	0.459664	0.137724	0	0.0732965	0.329315	0	0	0.921263	0.0329796	0	0.0430519	0.000528613	0.00217681
1513	25.2282	5	0.211364	0.0231407	0.012199	0.00734122	0	0	0.271393	0	0	0.137389	0.591218	0	0	0.858558	0	0	0.131885	0.00304833	0.00650866
1514	26.0125	5	0.0325252	0.0184445	0.011807	0.00740587	0	0	0.498444	0	0	0.249811	0.251745	0	0	0.861161	0	0	0.132123	0.00111156	0.00560484
1515	24.5926	6	0.0471279	0.0267337	0.0161758	0.0115394	0	0	0.30709	0	0	0.31395	0.37896	0	0	0.740196	0	0	0.250225	0.00232389	0.00725554
1516	25.1251	5	0.0514401	0.0222871	0.00524021	0.00504338	0	0	0.501814	0	0	0.0716734	0.426512	0	0	0.95579	0	0	0.0411158	0.00126579	0.00182836
1517	27.044	5	0.0279385	0.0158495	0.00935221	0.00578501	0	0	0.458325	0.00306733	0	0.219222	0.319386	0	0	0.869845	0.000718294	0	0.124678	0.0010894	0.00366874
1518	26.3209	5	5.17633e-06	5.14396e-07	4.84926e-08	6.91975e-09	0	0	0.247746	0.571812	0	5.07028e-08	0.180442	0	0	0.768013	0.230488	0	2.97363e-08	7.76352e-09	0.00149868
1519	24.7911	6	0.0154042	0.0087203	0.00486901	0.00297889	0	0	0.547648	0.0359258	0	0.0831574	0.333269	0	0	0.943412	0.00806538	0	0.044263	0.000435582	0.00382424
1520	25.2434	5	0.338264	0.0489616	0.0273043	0.0181075	0	0	0.112159	0	0	0.289223	0.598618	0	0	0.532481	0	0	0.449506	0.00627682	0.0117356
1521	26.9968	5	0.0370265	0.0210002	0.0116759	0.00714233	0	0	0.307354	0.0366343	0	0.268648	0.387364	0	0	0.777342	0.0115198	0	0.204669	0.0016469	0.00482246
1522	26.2995	5	2.16647e-06	2.14971e-07	1.98049e-08	2.4479e-09	0	0	0.504945	0.15568	0	4.43678e-08	0.339375	0	0	0.964575	0.0336042	0	1.48766e-08	6.84983e-09	0.00182072
1523	25.0993	5	0.0127386	0.00722459	0.00426172	0.00271929	0	0	0.361615	0.126966	0	0.0690578	0.442362	0	0	0.900359	0.0425565	0	0.054115	0.00053055	0.00243948
1524	25.037	5	0.308998	0.0407958	0.0227687	0.0138645	0	0	0.163664	0	0	0.250691	0.585645	0	0	0.660914	0	0	0.325887	0.00510578	0.00809311
1525	27.1528	5	0.191836	0.0353648	0.0239359	0.016391	0	0	0.19559	0	0	0.299136	0.505274	0	0	0.677616	0	0	0.309913	0.0059749	0.006497
1526	24.9243	6	0.0189147	0.0108238	0.00780946	0.00498231	0	0	0.358343	0.301461	0	0.120946	0.21925	0	0	0.807454	0.0974246	0	0.0891973	0.000643916	0.00528039
1527	24.8866	6	0.211084	0.0230521	0.0151408	0.0120001	0	0	0.221316	0	0	0.160386	0.618298	0	0	0.807291	0	0	0.177178	0.0038107	0.0117204
1528	26.0824	5	0.0728179	0.0082202	0.00470096	0.00423764	0	0	0.194002	0	0	0.031793	0.774205	0	0	0.945823	0	0	0.042303	0.00193921	0.00993521
1529	24.9041	6	0.201916	0.0219799	0.0179809	0.0134709	0	0	0.179383	0	0	0.180282	0.640335	0	0	0.756035	0	0	0.228506	0.00475767	0.0107015
1530	26.8417	5	0.165254	0.0333051	0.0186303	0.011321	0	0	0.225141	0	0	0.275799	0.499061	0	0	0.720497	0	0	0.268077	0.00540777	0.00601813
1531	24.9798	6	0.164291	0.017817	0.00301959	0.00575249	0	0	0.362101	0	0	0.0265807	0.611318	0	0	0.974423	0	0	0.020939	0.00084151	0.00379625
1532	25.0912	5	4.30302e-06	4.28972e-07	4.00434e-08	5.46021e-09	0	0	0.532064	0.0504784	0	6.42111e-08	0.417457	0	0	0.988224	0.011776	0	2.21409e-08	6.54391e-09	4.74986e-08
1533	26.3691	5	0.0152491	0.00863629	0.00484035	0.00310251	0	0	0.191499	0.521753	0	0.0616674	0.225081	0	0	0.673855	0.254054	0	0.0694333	0.000624782	0.00203227
1534	26.5169	5	0.0317979	0.0180101	0.0100989	0.00624239	0	0	0.31159	0.182438	0	0.19844	0.307532	0	0	0.781458	0.0593172	0	0.153676	0.00120442	0.00434419
1535	25.3245	5	0.13612	0.0369471	0.0251117	0.0179604	0	0	0.139066	0	0	0.324074	0.53686	0	0	0.558868	0	0	0.419432	0.00631081	0.0153892
1536	27.2025	5	0.0264002	0.014957	0.00828932	0.0049753	0	0	0.427796	0.103696	0	0.177351	0.291157	0	0	0.864473	0.0252932	0	0.105929	0.0010037	0.00330187
1537	27.0421	5	0.0173329	0.00982409	0.00576141	0.00350628	0	0	0.494193	0.0725101	0	0.12095	0.312347	0	0	0.913875	0.0160866	0	0.0657947	0.000710563	0.00353344
1538	26.9308	5	0.0111715	0.00632705	0.00360001	0.00220376	0	0	0.496574	0.16549	0	0.0624876	0.275448	0	0	0.926889	0.0368849	0	0.034157	0.000434499	0.00163409
1539	25.3994	5	0.317249	0.0476574	0.0267878	0.0189832	0	0	0.111537	0	0	0.285023	0.603441	0	0	0.534539	0	0	0.441834	0.00642659	0.0172003
1540	26.397	5	0.197194	0.0328518	0.0205055	0.0147959	0	0	0.191413	0	0	0.237266	0.571321	0	0	0.716268	0	0	0.266793	0.00533511	0.0116031
1541	26.5241	5	0.0292372	0.0165776	0.00953825	0.00600182	0	0	0.266531	0.0894974	0	0.206655	0.437317	0	0	0.775327	0.0333924	0	0.184402	0.00150533	0.00537252
1542	26.702	5	0.0148524	0.00855456	0.00553254	0.0037389	0	0	0.522932	0	0	0.12161	0.355457	0	0	0.931145	0	0	0.0647267	0.000709667	0.00341878
1543	24.9246	6	0.182313	0.0197867	0.00812461	0.00601064	0	0	0.279766	0	0	0.0766667	0.643568	0	0	0.913944	0	0	0.0744813	0.00208816	0.00948619
1544	25.7122	5	0.236579	0.0685876	0.0381952	0.0235165	0	0	0.0632033	0	0	0.50007	0.436726	0	0	0.25885	0	0	0.724671	0.00708536	0.00939364
1545	25.3705	5	0.274467	0.0395492	0.0220603	0.0149774	0	0	0.16647	0	0	0.243111	0.590419	0	0	0.672995	0	0	0.31024	0.00519899	0.0115659
1546	24.9806	6	4.20025e-06	4.18237e-07	3.90521e-08	5.36573e-09	0	0	0.432571	0.215153	0	5.72478e-08	0.352276	0	0	0.941446	0.0585536	0	2.30752e-08	6.93424e-09	5.01011e-08
1547	25.0831	5	0.0214881	0.0122199	0.0076647	0.00619073	0	0	0.423539	0	0	0.147286	0.429174	0	0	0.899031	0	0	0.0968139	0.00149988	0.00265511
1548	25.0803	5	7.09091e-06	2.1866e-06	0.00266434	0.00244565	0	0	0.520226	0	0	0.0424111	0.437363	0	0	0.974123	0	0	0.0239937	0.000341599	0.0015415
1549	27.548	5	0.0272329	0.0154083	0.00870734	0.00520928	0	0	0.489198	0.0435645	0	0.198764	0.268474	0	0	0.881281	0.00935887	0	0.105068	0.000999138	0.00329283
1550	25.0217	5	0.203557	0.0220897	0.0193044	0.0141412	0	0	0.174699	0	0	0.191869	0.633432	0	0	0.740024	0	0	0.244588	0.00496216	0.0104257
1551	26.6194	5	0.14845	0.0223717	0.0125014	0.00928115	0	0	0.274875	0	0	0.141715	0.58341	0	0	0.861556	0	0	0.129121	0.00339315	0.00592962
1552	25.0947	5	3.91285e-06	3.886e-07	0.001601	0.00115327	0	0	0.543359	0	0	0.0214662	0.435174	0	0	0.973306	0	0	0.0114542	0.000204846	0.0150348
1553	27.0699	5	0.0925859	0.0554303	0.0323314	0.0211702	0	0	0.161963	0	0	0.57175	0.266288	0	0	0.456641	0	0	0.530618	0.00686448	0.00587676
1554	26.7592	5	0.0223425	0.0126557	0.0073355	0.0044513	0	0	0.489694	0.029069	0	0.160355	0.320882	0	0	0.901648	0.00654325	0	0.087918	0.000846376	0.0030449
1555	26.709	5	0.018764	0.0106377	0.00624934	0.00381958	0	0	0.468125	0.0867645	0	0.12854	0.316571	0	0	0.902305	0.0205257	0	0.0739153	0.000745565	0.00250844
1556	27.1751	5	0.00675305	0.00383494	0.00235827	0.00147565	0	0	0.401413	0.385742	0	0.0309632	0.181882	0	0	0.87517	0.103242	0	0.0200675	0.000278863	0.00124227
1557	27.5099	5	0.0700975	0.0263235	0.0146673	0.00918486	0	0	0.361819	0	0	0.263721	0.37446	0	0	0.816582	0	0	0.175454	0.00419747	0.00376698
1558	26.7024	5	0.203878	0.0389601	0.0216952	0.0152977	0	0	0.24517	0	0	0.313199	0.441631	0	0	0.709136	0	0	0.278531	0.00507658	0.00725643
1559	25.3461	5	0.0190078	0.0108096	0.00639487	0.00557087	0	0	0.480411	0	0	0.119512	0.400077	0	0	0.926467	0	0	0.0701612	0.00131606	0.0020558
1560	25.2103	5	0.210596	0.0360905	0.0202075	0.0146829	0	0	0.0989153	0	0	0.170649	0.730435	0	0	0.639606	0	0	0.3359	0.00652066	0.0179741
1561	26.9042	5	0.031919	0.0180724	0.0101369	0.00619132	0	0	0.378273	0.0786819	0	0.22162	0.321425	0	0	0.827288	0.0213872	0	0.145916	0.00122713	0.00418158
1562	25.5664	5	0.313587	0.0524862	0.0292555	0.0183868	0	0	0.0957634	0	0	0.279321	0.624916	0	0	0.504755	0	0	0.475278	0.00679778	0.0131693
1563	27.0411	5	0.0134822	0.00764938	0.00424671	0.00257626	0	0	0.372208	0.335129	0	0.0668885	0.225775	0	0	0.856622	0.0948191	0	0.0459088	0.000525322	0.00212489
1564	25.3422	5	0.306935	0.0450894	0.0251535	0.0158915	0	0	0.129432	0	0	0.265639	0.604929	0	0	0.592084	0	0	0.391045	0.00593346	0.0109371
1565	27.4105	5	0.321657	0.0647032	0.0359196	0.0236395	0	0	0.0821142	0	0	0.444007	0.473879	0	0	0.355772	0	0	0.622863	0.00819882	0.0131666
1566	25.0879	5	3.64329e-06	3.62816e-07	3.39054e-08	4.68815e-09	0	0	0.510352	0.0216051	0	6.13122e-08	0.468043	0	0	0.993163	0.00513013	0	2.18084e-08	7.19771e-09	0.00170673
1567	26.2252	5	0.222785	0.0379607	0.0211571	0.0144247	0	0	0.222688	0	0	0.290939	0.486373	0	0	0.701924	0	0	0.285081	0.00507547	0.00792006
1568	27.6499	5	0.0118905	0.0067682	0.00417248	0.00256593	0	0	0.373091	0.413966	0	0.0643391	0.148604	0	0	0.838876	0.114837	0	0.0432353	0.000493366	0.00255849
1569	27.3808	5	0.0501477	0.0271323	0.0151534	0.00908633	0	0	0.356465	0	0	0.277291	0.366244	0	0	0.805859	0	0	0.186225	0.00430994	0.00360549
1570	26.2329	5	0.211367	0.0479518	0.0267494	0.0168227	0	0	0.140377	0	0	0.370565	0.489058	0	0	0.529497	0	0	0.453582	0.00657198	0.0103488
1571	27.095	5	0.0594179	0.0222411	0.0124469	0.00752498	0	0	0.359148	0	0	0.217042	0.42381	0	0	0.84225	0	0	0.150001	0.00380386	0.00394479
1572	25.6226	5	0.208166	0.0227602	0.0127313	0.00767371	0	0	0.294575	0	0	0.158985	0.54644	0	0	0.852155	0	0	0.139267	0.00319974	0.00537815
1573	25.4453	5	0.0134559	0.00762434	0.00434879	0.00276103	0	0	0.345147	0.196211	0	0.0689502	0.389692	0	0	0.876535	0.0659225	0	0.054556	0.00054671	0.0024393
1574	27.6877	5	0.134542	0.0341089	0.0189623	0.0110925	0	0	0.320801	0	0	0.301759	0.37744	0	0	0.773915	0	0	0.217101	0.00459427	0.00438925
1575	25.3879	5	0.0410353	0.0225508	0.00629348	0.0038724	0	0	0.384489	0	0	0.0927633	0.522748	0	0	0.925558	0	0	0.0674054	0.00196228	0.00507402
1576	25.4942	5	0.01397	0.00791773	0.00460809	0.00290728	0	0	0.381986	0.135572	0	0.0784425	0.404	0	0	0.898297	0.0416345	0	0.0570515	0.000572896	0.00244383
1577	27.4081	5	0.174041	0.046192	0.0258628	0.0158551	0	0	0.0727449	0	0	0.244741	0.682514	0	0	0.4882	0	0	0.487968	0.00954982	0.0142822
1578	25.2481	5	0.00979343	0.00556273	0.00338508	0.00213607	0	0	0.471997	0.036374	0	0.0567535	0.434876	0	0	0.953467	0.00946001	0	0.0351156	0.000399355	0.0015576
1579	25.4964	5	0.0202656	0.0114798	0.00652645	0.00410305	0	0	0.349615	0.117979	0	0.119889	0.412517	0	0	0.864829	0.0385932	0	0.092524	0.000811536	0.00324172
1580	25.2894	5	0.00987643	0.00561029	0.00311708	0.00189645	0	0	0.516866	0.00465787	0	0.0519133	0.426563	0	0	0.967421	0.00109289	0	0.0292837	0.000358321	0.00184394
[truncated: 7,835 more rows]

## Sheet: TableS3
Table S3. O2 consumption (Tmole yr-1) attributed to serpentinization of Fe-bearing rocks with given compositions.
[truncated: 53 more rows]
